# Supplementary material for: Identification of a unique subpopulation of mucosal fibroblasts in colorectal cancer with tumor-restraining characteristics
Source: Mol Cells. 2025 Aug 5;48(10):100263. doi: 10.1016/j.mocell.2025.100263 (PMC12419087; doi:10.1016/j.mocell.2025.100263)
Supplement: Supplementary file 2 — Supplementary Table [file mmc2.xlsx]

## Sheet: 1. All HR(High Risk) gene list
	gene_symbol	p_val	avg_log2FC	pct.1	pct.2	p_val_adj	OS.high	OS.pvalue
1	SAMD11	0	0.351659	0.143	0.003	0	11.2767	0.0103695
2	MXRA8	0	1.48713	0.517	0.016	0	12.0281	0.010497
3	MMP23B	0	1.1005	0.325	0.012	0	14.9272	0.000512251
4	PLOD1	0	0.453996	0.238	0.047	0	15.895	0.00236742
5	MFAP2	0	0.879736	0.315	0.013	0	9.4185	0.0166982
6	LAPTM5	0	-2.16365	0.035	0.414	0	9.55468	0.011027
7	COL16A1	0	0.551146	0.225	0.024	0	9.98749	0.0246891
8	C1orf122	0	0.515225	0.38	0.129	0	10.7624	0.0368813
9	FHL3	0	0.351064	0.197	0.036	0	15.6523	0.00300732
10	PODN	0	0.770712	0.275	0.003	0	12.1415	0.0144744
11	NEXN	0	1.34845	0.438	0.009	0	13.561	0.00287311
12	CYR61	0	2.33305	0.478	0.065	0	9.50805	0.00969051
13	TGFBR3	0	0.534815	0.207	0.032	0	7.28878	0.0424899
14	PHGDH	0	0.365062	0.18	0.036	0	14.881	0.00512932
15	ADAMTSL4	0	0.345269	0.159	0.024	0	17.1496	0.000881304
16	S100A13	0	1.68394	0.694	0.176	0	10.9259	0.0484271
17	THBS3	0	0.474765	0.219	0.014	0	14.3539	0.00247537
18	LMNA	0	1.04869	0.739	0.295	0	11.3452	0.0395683
19	CRABP2	0	0.771557	0.238	0.029	0	13.0115	0.0190099
20	ADAMTS4	0	0.571975	0.134	0.018	0	16.7925	0.00242112
21	DDR2	0	1.22846	0.455	0.01	0	10.9455	0.0198129
22	ANGPTL1	0	0.777254	0.242	0.007	0	16.7576	0.00204721
23	LAMC1	0	1.02882	0.48	0.054	0	10.1659	0.0149914
24	CFH	0	1.61279	0.492	0.031	0	9.53475	0.0454266
25	PHLDA3	0	0.583968	0.297	0.041	0	12.2095	0.0279547
26	CSRP1	0	1.15415	0.455	0.141	0	11.3424	0.0405419
27	NAV1	0	0.456577	0.237	0.035	0	10.6845	0.0170397
28	LMOD1	0	0.751394	0.193	0.003	0	14.7651	0.00750304
29	PRELP	0	1.30821	0.357	0.006	0	14.9075	0.000426946
30	ATP2B4	0	0.292735	0.242	0.075	0	12.6812	0.0158691
31	NFASC	0	0.439328	0.129	0.003	0	9.43017	0.0261716
32	HLX	0	0.361241	0.19	0.023	0	18.2349	0.0009859
33	AKT3	0	0.262213	0.157	0.034	0	13.1957	0.00836783
34	EMILIN1	0	1.55538	0.495	0.012	0	10.6736	0.0455219
35	LTBP1	0	0.901831	0.277	0.017	0	14.6414	0.00829437
36	PLEKHH2	0	0.650068	0.202	0.005	0	9.98612	0.0123234
37	EFEMP1	0	2.37952	0.476	0.022	0	11.6091	0.0314251
38	MEIS1	0	0.484546	0.204	0.006	0	9.82447	0.0188788
39	CYTIP	0	-1.30022	0.02	0.324	0	9.18344	0.0476041
40	RBMS1	0	0.578332	0.452	0.14	0	16.2009	0.00311953
41	CYBRD1	0	1.32284	0.497	0.04	0	14.6482	0.00594778
42	PDE1A	0	0.556523	0.198	0.003	0	6.80332	0.0468745
43	TFPI	0	1.40521	0.524	0.049	0	8.65376	0.00934861
44	GULP1	0	0.586842	0.284	0.037	0	13.5993	0.0119137
45	FZD7	0	0.373453	0.143	0.007	0	16.359	0.00247308
46	FN1	0	3.0271	0.672	0.094	0	12.9295	0.00480036
47	TNS1	0	0.728055	0.29	0.035	0	15.5779	0.00025146
48	DES	0	1.64793	0.114	0.011	0	10.3842	0.0402277
49	KCNE4	0	0.553979	0.159	0.003	0	16.7693	0.000498447
50	EFHD1	0	0.444498	0.127	0.002	0	9.43514	0.0102807
51	COPS8	0	0.406775	0.331	0.111	0	9.86931	0.049467
52	RAMP1	0	0.899252	0.216	0.05	0	17.8431	0.000906203
53	GPC1	0	0.263719	0.14	0.018	0	19.8507	0.000170094
54	LMCD1	0	0.430489	0.206	0.053	0	12.4068	0.00176253
55	VGLL4	0	0.407677	0.307	0.095	0	14.8164	7.11913e-05
56	SH3BP5	0	0.489946	0.329	0.127	0	9.76076	0.0043592
57	UBE2E2	0	0.40198	0.26	0.068	0	18.0075	0.00112347
58	RBMS3	0	0.663455	0.271	0.017	0	8.21845	0.0225551
59	LAMB2	0	0.738223	0.352	0.046	0	12.3024	0.0227953
60	KLHDC8B	0	0.259728	0.137	0.023	0	10.7783	0.00714794
61	PDZRN3	0	0.317314	0.145	0.006	0	10.3572	0.0214868
62	VGLL3	0	0.262234	0.114	0.003	0	10.0061	0.00707924
63	COL8A1	0	1.11277	0.332	0.011	0	10.723	0.0301533
64	ABI3BP	0	0.775597	0.272	0.01	0	9.76318	0.0379136
65	PHLDB2	0	0.362935	0.16	0.013	0	13.484	0.0149498
66	CCDC80	0	3.49366	0.67	0.029	0	9.66338	0.0209684
67	BOC	0	0.630084	0.218	0.004	0	11.5449	0.0050436
68	ZBTB20	0	0.484539	0.346	0.108	0	9.51364	0.00448073
69	AMOTL2	0	0.315745	0.137	0.017	0	9.11254	0.0116904
70	PCOLCE2	0	1.45672	0.222	0.006	0	23.3853	2.08553e-06
71	WWTR1	0	0.391866	0.237	0.048	0	14.5549	0.00274445
72	PFN2	0	0.505533	0.275	0.042	0	19.1535	0.000364474
73	SEC62	0	0.559796	0.737	0.478	0	7.15212	0.030443
74	CLDN11	0	0.532607	0.159	0.007	0	16.3224	0.00324486
75	AP2M1	0	0.547367	0.605	0.32	0	15.8987	0.00281705
76	APOD	0	2.28985	0.264	0.035	0	14.5457	0.00348806
77	SPON2	0	2.04137	0.605	0.071	0	14.2983	0.00965333
78	HTRA3	0	0.627649	0.201	0.005	0	11.6627	0.0288537
79	SLIT2	0	0.59431	0.212	0.004	0	7.64631	0.0214633
80	UCHL1	0	0.344747	0.141	0.013	0	9.44444	0.0277142
81	IGFBP7	0	2.67205	0.86	0.211	0	11.7525	0.0210437
82	ANTXR2	0	0.387269	0.249	0.061	0	15.423	0.00477715
83	SPARCL1	0	1.65942	0.616	0.099	0	15.5817	0.000965936
84	PKD2	0	0.377776	0.187	0.027	0	10.3489	0.0354441
85	ANK2	0	0.327481	0.15	0.011	0	10.116	0.0270065
86	SYNPO2	0	1.01884	0.213	0.006	0	10.2846	0.0433809
87	SPRY1	0	0.862915	0.43	0.105	0	8.4392	0.0409099
88	MAB21L2	0	0.460361	0.163	0.001	0	10.7454	0.0473284
89	SFRP2	0	4.02295	0.476	0.04	0	12.847	0.00710124
90	GUCY1B3	0	0.545578	0.186	0.006	0	12.3318	0.0252634
91	PALLD	0	1.39527	0.46	0.041	0	12.1441	0.0109881
92	BASP1	0	0.302634	0.286	0.096	0	11.8227	0.0209358
93	C1QTNF3	0	1.62972	0.33	0.01	0	11.7404	0.0144442
94	C7	0	2.10326	0.217	0.009	0	10.7766	0.0050445
95	PELO	0	0.320963	0.214	0.052	0	7.89937	0.0437436
96	GPX8	0	0.758335	0.344	0.016	0	13.1195	0.0079755
97	MAP1B	0	0.931192	0.314	0.038	0	9.70758	0.0180363
98	THBS4	0	1.26713	0.115	0.004	0	12.259	0.00971485
99	NR2F1	0	0.564903	0.206	0.009	0	11.2382	0.0390813
100	PAM	0	1.05002	0.462	0.064	0	11.0389	0.0397133
101	LOX	0	0.726013	0.238	0.009	0	9.3745	0.0305152
102	PPIC	0	1.50452	0.589	0.098	0	10.0291	0.0370741
103	P4HA2	0	0.765584	0.346	0.034	0	9.75604	0.0131223
104	PDLIM4	0	0.684661	0.36	0.047	0	12.6108	0.0225638
105	SPOCK1	0	0.51723	0.181	0.004	0	20.0614	8.82677e-05
106	DPYSL3	0	0.716491	0.312	0.033	0	13.3125	0.00266149
107	GPX3	0	1.93074	0.446	0.063	0	14.5484	0.00437307
108	EBF1	0	0.823193	0.298	0.032	0	10.5731	0.0492532
109	SLIT3	0	1.17857	0.363	0.005	0	10.1722	0.0361495
110	DBN1	0	0.575394	0.268	0.03	0	9.27781	0.0238875
111	PDLIM7	0	1.02706	0.441	0.091	0	14.8428	0.00280579
112	GFPT2	0	0.384654	0.166	0.002	0	9.07352	0.0293438
113	ID4	0	0.369332	0.115	0.003	0	14.0941	0.0100455
114	LTB	0	-2.3247	0.027	0.274	0	7.2123	0.0323168
115	C6orf48	0	0.52237	0.64	0.355	0	8.32187	0.0435623
116	TNXB	0	1.81604	0.365	0.026	0	12.2939	0.0111255
117	GPSM3	0	-1.00673	0.061	0.293	0	9.64872	0.00818728
118	HLA-DQA1	0	-2.0007	0.026	0.231	0	10.6198	0.000931483
119	PTK7	0	0.491446	0.196	0.009	0	12.0824	0.0275509
120	YIPF3	0	0.390774	0.405	0.183	0	12.7801	0.00995845
121	RCAN2	0	0.559163	0.174	0.011	0	13.3708	0.0159217
122	FILIP1	0	0.420117	0.169	0.025	0	14.0631	0.00211935
123	TPBG	0	0.572802	0.262	0.025	0	19.0696	4.38604e-06
124	DSE	0	0.282135	0.195	0.052	0	12.3971	0.0102035
125	PLN	0	1.27357	0.158	0.004	0	17.5442	0.00110912
126	RSPO3	0	0.719713	0.211	0.005	0	15.037	0.00498258
127	RNF146	0	0.440179	0.297	0.076	0	10.6672	0.0499087
128	LAMA2	0	0.354346	0.14	0.003	0	12.2302	0.000671283
129	AKAP12	0	1.11209	0.439	0.035	0	13.8314	0.00730017
130	SMOC2	0	1.07503	0.265	0.005	0	8.43487	0.0179228
131	ETV1	0	0.270751	0.112	0.009	0	11.143	0.0051281
132	GPNMB	0	1.24111	0.465	0.078	0	13.3583	0.0134466
133	CREB5	0	0.427077	0.205	0.041	0	11.4773	0.019739
134	FKBP14	0	0.318785	0.179	0.028	0	13.5674	0.0132233
135	INMT	0	0.438516	0.14	0.008	0	6.90767	0.0293976
136	FKBP9	0	0.527873	0.289	0.053	0	13.2309	0.0134733
137	GLI3	0	0.318507	0.151	0.004	0	9.92712	0.0391357
138	AEBP1	0	2.45321	0.67	0.04	0	11.7417	0.0191471
139	EGFR	0	0.279765	0.147	0.018	0	7.80039	0.0397378
140	TPST1	0	0.623003	0.28	0.014	0	10.5185	0.0122468
141	HSPB1	0	1.15739	0.857	0.495	0	17.5848	0.00156682
142	STEAP2	0	0.474825	0.186	0.019	0	9.91853	0.0372747
143	GNG11	0	0.563448	0.527	0.094	0	8.82053	0.0433036
144	SGCE	0	0.847827	0.344	0.021	0	7.40755	0.0219307
145	PDK4	0	0.889853	0.337	0.082	0	8.4605	0.0364318
146	CNPY4	0	0.396485	0.216	0.024	0	13.7913	0.00174905
147	TRIP6	0	0.543565	0.333	0.053	0	16.9366	0.0021774
148	SERPINE1	0	0.863262	0.148	0.031	0	16.152	0.000478689
149	CAV2	0	0.618833	0.315	0.079	0	11.7746	0.0339503
150	CALD1	0	3.86992	0.925	0.107	0	13.2022	0.00901312
151	TMEM176A	0	0.868363	0.468	0.153	0	11.4573	0.0017644
152	SMARCD3	0	0.252103	0.121	0.008	0	16.3778	0.00280833
153	GALNT11	0	0.267954	0.198	0.049	0	12.6103	0.015054
154	CD99	0	1.07647	0.714	0.387	0	10.5759	0.0015198
155	DMD	0	0.312473	0.118	0.015	0	14.2101	0.00915319
156	TMEM47	0	0.632057	0.269	0.018	0	14.6573	0.00765064
157	SRPX	0	1.68154	0.39	0.014	0	15.044	0.0067116
158	TIMP1	0	2.69146	0.901	0.429	0	16.2126	0.000397328
159	WDR13	0	0.367365	0.309	0.105	0	11.8253	0.00622474
160	PRAF2	0	0.372629	0.245	0.051	0	11.167	0.0413481
161	SH3BGRL	0	0.568461	0.622	0.349	0	11.2944	0.0382147
162	ARMCX1	0	0.500734	0.25	0.025	0	10.6997	0.0432526
163	ARMCX2	0	0.341878	0.179	0.019	0	7.64664	0.0168663
164	WBP5	0	1.33582	0.667	0.15	0	12.8702	0.012894
165	NGFRAP1	0	1.38769	0.709	0.178	0	18.3902	0.000909811
166	TCEAL4	0	1.00799	0.587	0.17	0	9.55244	0.0360377
167	CHRDL1	0	0.686805	0.199	0.004	0	12.079	0.0163464
168	PLS3	0	0.717051	0.362	0.057	0	9.96321	0.0304743
169	LAMP2	0	0.427184	0.422	0.199	0	11.8344	0.00352495
170	GPC3	0	0.579461	0.14	0.003	0	7.34855	0.0290318
171	FAM127A	0	0.871048	0.441	0.071	0	13.3672	0.00832565
172	FAM127B	0	0.435925	0.262	0.055	0	13.6602	0.00803055
173	FHL1	0	1.5292	0.511	0.039	0	6.5241	0.042554
174	CETN2	0	0.318908	0.312	0.116	0	10.8008	0.0400505
175	BGN	0	3.12422	0.651	0.058	0	12.8916	0.00748106
176	FLNA	0	1.34847	0.556	0.191	0	13.7925	0.00840828
177	DLC1	0	0.602613	0.29	0.037	0	6.90993	0.0428425
178	BMP1	0	0.430379	0.205	0.024	0	14.3978	0.00872983
179	CLU	0	1.08452	0.422	0.112	0	12.9806	0.00092533
180	RBPMS	0	0.837864	0.363	0.042	0	7.20265	0.0416317
181	FAM110B	0	0.298966	0.126	0.004	0	10.7482	0.0254439
182	SULF1	0	1.42581	0.321	0.017	0	10.7631	0.0456517
183	ZFHX4	0	0.32391	0.141	0.002	0	14.0604	0.00236298
184	GEM	0	1.00847	0.301	0.022	0	14.8172	0.00556955
185	STK3	0	0.250518	0.165	0.039	0	9.89368	0.016378
186	OSR2	0	0.857906	0.183	0.006	0	9.65124	0.0215237
187	CTHRC1	0	2.22285	0.372	0.063	0	10.9082	0.0320828
188	HAS2	0	0.354514	0.102	0.004	0	8.42987	0.0259656
189	LY6E	0	0.523979	0.634	0.347	0	13.7006	0.0136817
190	MPDZ	0	0.266307	0.142	0.016	0	13.5627	0.00211653
191	BNC2	0	0.454271	0.202	0.011	0	11.9243	0.0111556
192	IL11RA	0	0.315685	0.159	0.018	0	11.8254	0.00324523
193	TPM2	0	3.48097	0.752	0.058	0	17.227	0.000500992
194	TLN1	0	0.443474	0.444	0.207	0	13.9334	0.00175302
195	PCSK5	0	0.260532	0.136	0.021	0	18.0548	1.04586e-07
196	GAS1	0	0.813173	0.25	0.006	0	18.6378	0.00017962
197	SPIN1	0	0.270236	0.192	0.052	0	12.6956	0.020526
198	S1PR3	0	0.327871	0.116	0.006	0	17.8952	0.000533186
199	OMD	0	0.639646	0.195	0.002	0	9.6296	0.0415043
200	ASPN	0	1.96087	0.381	0.009	0	13.9444	0.010958
201	ECM2	0	0.646494	0.256	0.003	0	14.4065	0.00364796
202	C9orf3	0	0.64643	0.301	0.048	0	11.9868	0.019524
203	TNC	0	0.960243	0.207	0.007	0	8.91546	0.0488757
204	STOM	0	0.524823	0.461	0.15	0	12.9701	0.0108619
205	PBX3	0	0.377109	0.191	0.032	0	6.53144	0.0424677
206	ANGPTL2	0	1.2061	0.406	0.021	0	12.8076	0.0175569
207	AK1	0	0.297549	0.314	0.101	0	16.9417	0.00210966
208	GOLGA2	0	0.412633	0.311	0.104	0	15.7239	0.00028688
209	CERCAM	0	1.09548	0.4	0.031	0	18.4439	0.000114515
210	PHYHD1	0	0.332855	0.164	0.006	0	8.26343	0.0177109
211	PTGES	0	0.481297	0.183	0.01	0	10.3378	0.00285002
212	COL5A1	0	1.77652	0.439	0.022	0	8.91455	0.0425541
213	PHPT1	0	0.692338	0.668	0.36	0	11.8891	0.0311612
214	PTGDS	0	2.53895	0.264	0.033	0	10.7488	0.0447412
215	CD151	0	1.00777	0.632	0.221	0	9.98497	0.0358188
216	TSPAN4	0	1.17263	0.531	0.091	0	12.7181	0.0123876
217	CD81	0	0.83627	0.575	0.204	0	14.6895	0.00558777
218	KCNQ1OT1	0	0.521666	0.308	0.111	0	10.1351	0.0115901
219	CDKN1C	0	0.421085	0.202	0.028	0	16.2846	0.00206611
220	PRKCDBP	0	1.55505	0.657	0.111	0	14.6867	0.00698539
221	MRVI1	0	0.490311	0.149	0.004	0	13.1597	0.00375175
222	MDK	0	0.437457	0.395	0.162	0	14.5389	0.0089274
223	ARHGAP1	0	0.365758	0.241	0.061	0	17.3114	0.000430086
224	SLC39A13	0	0.359114	0.214	0.035	0	19.8351	0.00028668
225	TNKS1BP1	0	0.32146	0.169	0.033	0	11.2727	0.012257
226	SERPING1	0	2.31804	0.725	0.078	0	20.3368	0.000123711
227	VEGFB	0	0.29081	0.203	0.057	0	12.4715	0.0160528
228	BAD	0	0.383204	0.374	0.147	0	9.27606	0.0463344
229	LTBP3	0	0.611078	0.347	0.084	0	16.4778	0.00281112
230	EFEMP2	0	1.58503	0.569	0.025	0	13.991	0.00625231
231	CD248	0	1.20675	0.369	0.007	0	10.0245	0.0411056
232	CTTN	0	0.45909	0.336	0.092	0	7.69071	0.0304186
233	ARHGEF17	0	0.341742	0.123	0.005	0	15.6079	0.000587668
234	UCP2	0	-1.12376	0.027	0.247	0	12.153	0.0288986
235	SERPINH1	0	1.55026	0.565	0.091	0	8.86486	0.0200127
236	LRRC32	0	0.456689	0.207	0.023	0	12.1077	0.0284889
237	AMOTL1	0	0.256012	0.125	0.013	0	9.98104	0.0401691
238	CRYAB	0	0.37154	0.46	0.035	0	16.4474	0.000497338
239	HSPB2	0	0.537771	0.232	0.006	0	9.57779	0.0429078
240	ZBTB16	0	0.736634	0.282	0.042	0	9.75948	0.0210022
241	NNMT	0	2.30168	0.677	0.078	0	9.87375	0.044437
242	TAGLN	0	4.34414	0.595	0.085	0	13.8855	0.00547124
243	PHLDB1	0	0.534634	0.262	0.032	0	10.4981	0.0475741
244	FEZ1	0	0.551252	0.261	0.016	0	11.7489	0.0155041
245	AKR1C1	0	0.563456	0.193	0.013	0	8.35223	0.0199002
246	IL15RA	0	0.264938	0.154	0.034	0	7.69203	0.0116985
247	PLXDC2	0	0.518235	0.292	0.067	0	8.19972	0.0150287
248	MSRB2	0	0.344468	0.345	0.121	0	11.8472	0.0118634
249	SVIL	0	0.6742	0.27	0.041	0	13.0845	0.0170959
250	CXCL12	0	1.92983	0.499	0.049	0	9.77769	0.0447279
251	C10orf10	0	1.02539	0.232	0.065	0	9.99039	0.0249115
252	PRKG1	0	0.398063	0.148	0.003	0	7.2846	0.0484508
253	PSAP	0	0.463292	0.758	0.459	0	12.2162	0.0206299
254	P4HA1	0	0.375252	0.28	0.09	0	16.3892	0.00152556
255	ZNF503	0	0.568383	0.254	0.022	0	11.8898	0.0308701
256	PLAC9	0	2.8306	0.554	0.031	0	10.4066	0.0204338
257	ACTA2	0	3.72964	0.569	0.074	0	10.0718	0.00674184
258	MYOF	0	0.373457	0.232	0.058	0	10.7528	0.0132329
259	MARVELD1	0	0.33302	0.173	0.025	0	18.4658	0.000534207
260	SH3PXD2A	0	0.590335	0.288	0.06	0	9.12735	0.0070586
261	HTRA1	0	1.13477	0.424	0.054	0	8.69737	0.0487656
262	ADAM12	0	0.425471	0.142	0.016	0	8.97248	0.00833896
263	PTMS	0	0.738619	0.553	0.193	0	10.4096	0.00731259
264	ATN1	0	0.285998	0.196	0.054	0	17.6448	0.00125198
265	C12orf57	0	0.858107	0.766	0.428	0	13.1217	0.0178607
266	C1S	0	3.22122	0.764	0.038	0	10.7195	0.0495244
267	C1R	0	3.27928	0.739	0.044	0	11.0275	0.0439207
268	C1RL	0	0.262069	0.15	0.029	0	10.5816	0.000983534
269	MFAP5	0	2.73278	0.316	0.016	0	9.89366	0.0197835
270	GABARAPL1	0	0.341023	0.304	0.099	0	11.7335	0.0182482
271	HEBP1	0	0.506493	0.329	0.08	0	10.1081	0.039512
272	MGP	0	4.99475	0.795	0.197	0	16.1167	0.00327593
273	PPFIBP1	0	0.573027	0.307	0.052	0	10.5378	0.0185829
274	METTL7A	0	0.623691	0.341	0.113	0	10.1222	0.00196877
275	NR4A1	0	0.958274	0.395	0.181	0	8.2687	0.0459105
276	IGFBP6	0	3.58744	0.625	0.083	0	12.9008	0.0202548
277	ITGA5	0	0.389606	0.219	0.064	0	17.1196	0.000358658
278	MMP19	0	0.330977	0.156	0.022	0	16.9864	0.00115428
279	MYL6B	0	0.418268	0.321	0.111	0	11.8912	0.0175858
280	NDUFA4L2	0	1.53618	0.175	0.016	0	18.4833	0.000453469
281	DTX3	0	0.286533	0.142	0.019	0	10.2468	0.00926009
282	OS9	0	0.527711	0.466	0.23	0	15.3143	0.00565904
283	CDK4	0	0.390579	0.383	0.139	0	8.36507	0.023458
284	SRGAP1	0	0.281648	0.181	0.036	0	12.1716	0.00277802
285	MSRB3	0	0.757982	0.298	0.022	0	11.9558	0.0117995
286	CSRP2	0	1.00361	0.2	0.021	0	17.8185	0.000472208
287	PLBD2	0	0.255244	0.16	0.034	0	13.5882	0.00950793
288	PEBP1	0	0.637263	0.731	0.435	0	8.9964	0.0240816
289	LATS2	0	0.251177	0.161	0.033	0	10.2013	0.00464271
290	DCLK1	0	0.473145	0.182	0.002	0	9.3493	0.0317954
291	SPG20	0	0.500201	0.287	0.053	0	12.5183	0.00737695
292	POSTN	0	2.15562	0.309	0.032	0	10.2841	0.0223568
293	LHFP	0	1.70904	0.539	0.03	0	8.44567	0.0180596
294	ITM2B	0	0.62389	0.88	0.674	0	11.7936	0.0237304
295	FARP1	0	0.373831	0.179	0.031	0	7.12742	0.0354771
296	ITGBL1	0	0.499893	0.14	0.002	0	12.7821	0.0129499
297	F10	0	0.741396	0.206	0.007	0	7.99148	0.0150073
298	MMP14	0	1.34791	0.435	0.079	0	13.6076	0.0138258
299	NFATC4	0	0.2995	0.136	0.007	0	15.4616	0.000312934
300	CFL2	0	0.533002	0.271	0.048	0	13.2375	0.00516144
301	FERMT2	0	0.905084	0.418	0.036	0	12.6461	0.0166483
302	ACTN1	0	1.02878	0.433	0.129	0	11.1668	0.00389209
303	NPC2	0	0.325313	0.697	0.428	0	15.2402	0.00223165
304	LTBP2	0	0.513045	0.201	0.009	0	8.05732	0.0104434
305	PGF	0	0.43576	0.14	0.019	0	14.7951	0.00779317
306	TGFB3	0	0.409782	0.143	0.005	0	16.395	0.00017171
307	FBLN5	0	1.02341	0.346	0.029	0	8.49813	0.0110537
308	C14orf132	0	0.261274	0.127	0.006	0	10.5437	0.0251556
309	MEG3	0	2.06117	0.544	0.017	0	11.8122	0.0299011
310	ZFYVE21	0	0.457022	0.345	0.098	0	11.3362	0.00834836
311	AHNAK2	0	0.326262	0.174	0.031	0	15.0039	0.00679519
312	CRIP2	0	0.601279	0.414	0.118	0	17.2378	0.00172773
313	GREM1	0	1.31845	0.226	0.011	0	11.2746	0.0404815
314	MEIS2	0	0.682445	0.298	0.023	0	15.3272	0.000661178
315	MAP1A	0	0.516904	0.231	0.006	0	11.2428	0.0312238
316	FBN1	0	1.7854	0.511	0.023	0	9.13191	0.0338577
317	EID1	0	1.31904	0.805	0.395	0	10.4113	0.0419512
318	FAM63B	0	0.341747	0.263	0.089	0	13.6777	0.000865983
319	OAZ2	0	0.593751	0.425	0.16	0	14.5856	0.000773615
320	CILP	0	0.985208	0.24	0.003	0	9.27831	0.0077922
321	UACA	0	0.579128	0.258	0.057	0	10.1072	0.0413705
322	LARP6	0	0.48485	0.22	0.015	0	8.23402	0.014799
323	CD276	0	0.349708	0.203	0.035	0	18.3582	0.000203109
324	LOXL1	0	0.837865	0.274	0.006	0	13.7746	0.00462446
325	ISLR	0	1.43257	0.454	0.01	0	11.4338	0.0372032
326	TMED3	0	0.438494	0.402	0.17	0	15.2311	0.00562497
327	ADAMTSL3	0	0.355354	0.109	0.001	0	11.167	0.0433571
328	ISG20	0	-1.16295	0.129	0.376	0	10.4743	0.000726699
329	MFGE8	0	2.25066	0.683	0.059	0	13.2197	0.013144
330	ALDH1A3	0	0.638975	0.204	0.007	0	10.4684	0.00038186
331	NME4	0	0.529265	0.347	0.099	0	7.14088	0.0288516
332	TMEM204	0	0.402689	0.192	0.043	0	13.5222	0.00464518
333	PKD1	0	0.281602	0.153	0.034	0	13.4149	0.00404439
334	HCFC1R1	0	1.26452	0.567	0.124	0	15.0841	0.00226968
335	VASN	0	0.605841	0.248	0.002	0	11.9762	0.0283015
336	C16orf45	0	0.499824	0.235	0.018	0	10.4517	0.0459226
337	NUPR1	0	1.62603	0.737	0.104	0	11.9639	0.0287773
338	CDIPT	0	0.375631	0.327	0.118	0	13.5928	0.001733
339	VKORC1	0	1.23005	0.64	0.235	0	13.472	0.015165
340	TGFB1I1	0	1.15172	0.47	0.037	0	12.1549	0.0221567
341	IL34	0	0.389582	0.146	0.004	0	7.93089	0.033509
342	ZFHX3	0	0.587559	0.277	0.063	0	9.12644	0.043788
343	GABARAPL2	0	0.437559	0.647	0.383	0	16.3546	0.00291263
344	CRISPLD2	0	1.75479	0.53	0.014	0	11.3902	0.028562
345	ACAP1	0	-1.10936	0.049	0.277	0	7.76952	0.0283968
346	EPN2	0	0.280178	0.168	0.039	0	11.5252	0.0207238
347	RAB34	0	1.1392	0.515	0.058	0	12.8147	0.0192307
348	TP53I13	0	0.312021	0.26	0.085	0	10.5403	0.00527272
349	CCL2	0	1.32452	0.335	0.062	0	9.63366	0.0364306
350	PLXDC1	0	0.627739	0.213	0.01	0	10.2426	0.0209171
351	FKBP10	0	1.1297	0.456	0.033	0	9.99611	0.0289744
352	PTRF	0	1.60032	0.69	0.093	0	18.2561	0.000392416
353	AOC3	0	0.398191	0.132	0.008	0	16.0817	0.00342226
354	VAT1	0	0.509335	0.314	0.077	0	12.6792	0.010263
355	ARL4D	0	0.284916	0.151	0.022	0	12.978	0.0179684
356	GRN	0	0.324839	0.572	0.296	0	10.5505	0.00508981
357	COPZ2	0	0.492017	0.227	0.013	0	12.7628	0.00958874
358	SGCA	0	0.338357	0.111	0.001	0	16.451	0.00137749
359	SCPEP1	0	0.862539	0.428	0.123	0	12.1588	0.0214447
360	2025-09-04	0	0.549497	0.152	0.008	0	13.8982	0.00275721
361	MRC2	0	1.11754	0.401	0.009	0	9.79446	0.0415447
362	ABCA9	0	0.322134	0.112	0.003	0	8.0083	0.0145539
363	CYGB	0	0.630589	0.205	0.006	0	10.1626	0.0222651
364	LGALS3BP	0	1.59291	0.666	0.156	0	6.65268	0.0454112
365	COLEC12	0	0.41608	0.18	0.025	0	12.2619	0.0195893
366	RAB31	0	0.646339	0.329	0.103	0	11.8446	0.0322339
367	TUBB6	0	0.696546	0.365	0.054	0	14.8533	0.00303603
368	OSBPL1A	0	0.343566	0.211	0.048	0	15.6058	0.00312348
369	ZNF532	0	0.265207	0.14	0.025	0	18.7349	0.00013793
370	CCDC102B	0	0.539836	0.139	0.01	0	13.4489	0.0078699
371	ADAM33	0	0.310747	0.124	0.002	0	8.94245	0.0233891
372	PRNP	0	0.36377	0.432	0.158	0	17.863	0.00105188
373	MAP1LC3A	0	0.689224	0.402	0.085	0	12.4717	0.0187528
374	MYL9	0	3.53097	0.782	0.099	0	12.4402	0.0106963
375	WISP2	0	1.4052	0.212	0.006	0	15.231	0.00599407
376	PTGIS	0	0.708668	0.25	0.007	0	12.8925	0.00789785
377	CEBPB	0	0.564047	0.43	0.17	0	12.73	0.00512873
378	TCEA2	0	0.308669	0.21	0.052	0	10.6612	0.00136487
379	BSG	0	0.607853	0.687	0.39	0	12.9342	0.0169382
380	FSTL3	0	0.400739	0.218	0.023	0	18.9946	0.000582271
381	PALM	0	0.292283	0.14	0.01	0	9.17938	0.00672828
382	CFD	0	4.79078	0.492	0.182	0	8.83627	0.0125125
383	GADD45B	0	1.1286	0.54	0.226	0	15.0451	0.00357158
384	DAPK3	0	0.3253	0.233	0.069	0	11.9237	0.0318437
385	PTPRS	0	0.469287	0.174	0.017	0	11.4606	0.0339106
386	TRIP10	0	0.419019	0.245	0.05	0	17.7226	0.000320295
387	ANGPTL4	0	0.464649	0.148	0.018	0	15.9812	0.000572161
388	TMED1	0	0.319743	0.237	0.068	0	11.6253	0.00746772
389	KANK2	0	0.933979	0.378	0.023	0	11.2111	0.0207626
390	SYDE1	0	0.309584	0.145	0.006	0	13.1712	0.00655941
391	NOTCH3	0	1.16234	0.233	0.012	0	16.2917	0.00131455
392	ISYNA1	0	0.348457	0.151	0.029	0	15.8082	0.00364672
393	COMP	0	1.60247	0.126	0.013	0	16.9585	0.000427794
394	HSPB6	0	1.09146	0.339	0.005	0	10.6791	0.0154105
395	HCST	0	-1.86194	0.024	0.342	0	11.4486	0.0254901
396	COX7A1	0	1.54759	0.569	0.049	0	14.2924	0.00549423
397	PPP1R14A	0	1.69068	0.282	0.027	0	17.4054	0.00139059
398	FBXO17	0	0.392399	0.189	0.005	0	14.7667	0.00786081
399	PLD3	0	0.708343	0.513	0.183	0	13.4428	0.00142439
400	LTBP4	0	1.9045	0.587	0.084	0	10.3421	0.0489259
401	AXL	0	0.907957	0.363	0.032	0	14.7329	0.00453876
402	ZNF428	0	0.390094	0.42	0.178	0	11.8356	0.00690069
403	APOE	0	0.630876	0.331	0.124	0	8.56579	0.00774654
404	CCDC8	0	0.374306	0.153	0.001	0	10.6995	0.0168565
405	PTGIR	0	0.323383	0.123	0.01	0	13.3268	0.0134745
406	EHD2	0	0.883268	0.404	0.039	0	13.4248	0.00649898
407	KDELR1	0	0.431972	0.503	0.266	0	9.77379	0.0272911
408	NUCB1	0	0.634094	0.52	0.222	0	10.6365	0.0294696
409	RCN3	0	1.13729	0.407	0.027	0	17.3113	0.00163147
410	CLEC11A	0	1.50765	0.535	0.057	0	11.3676	0.0361201
411	MYADM	0	0.822617	0.503	0.156	0	8.59837	0.0295004
412	SSC5D	0	0.501817	0.226	0.008	0	12.3522	0.011567
413	SELM	0	2.12524	0.834	0.273	0	11.1382	0.0221991
414	RAC2	0	-1.44773	0.034	0.359	0	10.8624	0.045507
415	LGALS1	0	2.25966	0.976	0.552	0	11.5711	0.0346337
416	CBX6	0	0.46723	0.262	0.067	0	10.365	0.00130134
417	A4GALT	0	0.509816	0.251	0.034	0	11.8333	0.0320884
418	ADAMTS5	0	0.427006	0.16	0.009	0	11.0728	0.0388094
419	COL18A1	0	1.34498	0.439	0.067	0	8.2169	0.0264307
420	TMEM115	4.35626e-307	0.250733	0.196	0.055	1.09664e-302	12.6849	0.00928045
421	BCAR1	4.01983e-305	0.253262	0.172	0.043	1.01195e-300	13.2535	0.01461
422	GLG1	4.60358e-304	0.369954	0.386	0.171	1.15891e-299	9.9764	0.038199
423	SEC11A	3.40893e-303	0.45971	0.652	0.403	8.58165e-299	13.3702	0.0153571
424	FAM198B	7.48352e-303	0.3236	0.226	0.069	1.8839e-298	15.6163	0.00483424
425	SAT2	7.57319e-303	0.396579	0.427	0.205	1.90647e-298	10.2604	0.0167653
426	HOXB2	8.33794e-301	0.26318	0.212	0.062	2.09899e-296	9.72033	0.0204359
427	MAPKAP1	1.79864e-299	0.45425	0.241	0.082	4.52789e-295	13.7107	6.59955e-05
428	GIMAP4	3.20696e-297	-0.908778	0.008	0.191	8.07319e-293	9.16908	0.0387024
429	TM2D3	4.34153e-297	0.280281	0.304	0.116	1.09294e-292	16.9455	0.00229295
430	TNFAIP2	7.46533e-297	0.443155	0.226	0.073	1.87932e-292	16.5458	0.000269009
431	LRP10	5.20396e-295	0.387339	0.423	0.201	1.31005e-290	8.33941	0.0396402
432	SYNGR1	2.43311e-294	0.281716	0.16	0.039	6.12511e-290	10.1085	0.0175488
433	OPTN	1.13496e-291	0.310196	0.419	0.192	2.85714e-287	13.607	0.00437836
434	HES4	2.38697e-291	0.445437	0.133	0.027	6.00896e-287	9.84484	0.0141449
435	PTPN6	1.41375e-288	-0.704045	0.018	0.202	3.55897e-284	16.7922	0.000292859
436	IGFBP3	1.52319e-288	0.564874	0.202	0.06	3.83447e-284	14.2941	3.90304e-05
437	NRP1	1.44754e-285	0.317336	0.238	0.078	3.64404e-281	11.0344	0.00164366
438	HSD3B7	3.22019e-281	0.251528	0.165	0.043	8.10651e-277	15.982	0.00324409
439	RNASEH2C	1.63478e-280	0.387312	0.458	0.235	4.11539e-276	13.5893	0.0139475
440	GAMT	4.54393e-279	0.259062	0.158	0.039	1.14389e-274	15.843	0.00307143
441	ZEB1	1.36771e-278	0.325712	0.227	0.074	3.44307e-274	9.48606	0.0415859
442	RHOQ	1.36486e-276	0.322366	0.209	0.066	3.4359e-272	12.9742	0.00797558
443	GNB4	8.33576e-276	0.27099	0.209	0.065	2.09844e-271	11.7722	0.0331085
444	ISCU	1.05325e-275	0.4566	0.613	0.377	2.65144e-271	13.6521	0.0140136
445	LMO4	4.96822e-275	0.42189	0.39	0.186	1.2507e-270	8.59668	0.0259925
446	RPLP2	1.93303e-274	-0.587564	0.984	0.975	4.86622e-270	10.8301	0.00293815
447	ECHDC2	3.58028e-274	0.305818	0.232	0.079	9.013e-270	10.7847	0.0484476
448	RGS16	3.91869e-273	0.971676	0.198	0.062	9.86491e-269	10.7334	0.00686969
449	WDR45	1.21306e-272	0.312946	0.29	0.116	3.05376e-268	7.48607	0.0306242
450	RPS19	1.74555e-269	-0.516737	0.981	0.972	4.39424e-265	13.3011	0.0166598
451	H1F0	2.10953e-267	0.256747	0.276	0.105	5.31054e-263	8.66732	0.0290893
452	ARPC1A	8.30794e-266	0.296119	0.396	0.186	2.09144e-261	12.7342	0.0019433
453	GIMAP7	1.14198e-259	-0.894972	0.007	0.169	2.87482e-255	6.60541	0.0474546
454	COPS6	1.18451e-259	0.323726	0.478	0.253	2.98188e-255	10.5944	0.0148498
455	SHC1	9.08875e-257	0.254684	0.218	0.074	2.288e-252	9.83607	0.0117574
456	CMTM3	1.36367e-249	0.309878	0.294	0.117	3.4329e-245	10.1961	0.0316743
457	CHPF	1.52916e-249	0.531245	0.262	0.109	3.84951e-245	18.8543	0.000341769
458	COTL1	7.04554e-249	-1.198	0.139	0.32	1.77365e-244	15.3706	0.00241553
459	SPHK1	3.46314e-246	0.282359	0.131	0.03	8.71811e-242	13.8296	0.00413594
460	YIPF2	1.04215e-245	0.268665	0.26	0.104	2.6235e-241	12.6296	0.0229843
461	TBC1D10C	1.18762e-245	-0.724116	0.011	0.169	2.9897e-241	9.86482	0.00189072
462	LTBR	1.86789e-244	0.278193	0.22	0.078	4.70222e-240	12.3459	0.0256929
463	DEGS1	1.78166e-241	0.294012	0.326	0.145	4.48515e-237	12.3103	0.026416
464	GPX4	2.73021e-241	0.442273	0.743	0.545	6.87303e-237	15.8542	0.00429796
465	CCS	8.07235e-240	0.290019	0.305	0.133	2.03213e-235	17.7772	0.00130245
466	GADD45G	1.11716e-236	0.609759	0.174	0.054	2.81235e-232	12.0716	0.0184184
467	TMEM109	7.5837e-235	0.276409	0.315	0.138	1.90912e-230	11.0167	0.0338344
468	FKBP8	9.77006e-235	0.350312	0.558	0.329	2.45952e-230	17.8549	0.00128826
469	LIMD2	1.51156e-232	-0.968433	0.087	0.262	3.8052e-228	10.1194	0.000766581
470	FXYD5	2.94348e-227	-0.956065	0.339	0.494	7.4099e-223	13.9033	0.00859643
471	PTPN7	6.99389e-226	-0.695581	0.012	0.159	1.76064e-221	10.0911	0.0231526
472	HYI	2.72706e-225	0.259622	0.212	0.079	6.86509e-221	14.9841	0.00679823
473	SERF2	3.69584e-225	0.395607	0.941	0.88	9.30391e-221	18.8904	0.00046873
474	RAB7A	4.86019e-220	0.281197	0.524	0.299	1.2235e-215	11.0189	0.0439984
475	SAR1A	6.43773e-219	0.293274	0.344	0.167	1.62063e-214	13.8867	0.00999412
476	CD79B	1.10328e-217	-0.821268	0.015	0.16	2.77741e-213	6.37328	0.0492083
477	NCOR2	2.26694e-217	0.25197	0.221	0.083	5.7068e-213	11.4667	0.0357366
478	WAS	4.04877e-214	-0.521311	0.007	0.144	1.01924e-209	9.0924	0.00550625
479	HLA-DPB1	1.10565e-213	-2.42927	0.219	0.363	2.78337e-209	7.3399	0.0184575
480	ZYX	1.88115e-213	0.256192	0.318	0.144	4.73561e-209	10.4297	0.0345501
481	MRPL43	5.24146e-208	0.260888	0.357	0.177	1.31948e-203	12.1963	0.014109
482	MT1X	1.46182e-207	0.710033	0.408	0.22	3.67998e-203	11.2554	0.0282436
483	DOCK8	1.53185e-207	-0.589708	0.027	0.175	3.85629e-203	9.15127	0.0112307
484	RPL28	3.81748e-206	-0.436471	0.977	0.969	9.61013e-202	14.3198	0.00937092
485	CCL5	7.74888e-204	-2.46184	0.027	0.17	1.9507e-199	8.90335	0.00695624
486	MPRIP	2.08912e-202	0.287545	0.217	0.084	5.25915e-198	13.8839	0.00503271
487	NDUFA11	2.33799e-200	0.325728	0.699	0.489	5.88565e-196	12.3432	0.023776
488	NDUFAF3	2.96771e-200	0.2648	0.498	0.29	7.47091e-196	11.3686	0.0161881
489	PIM2	1.09222e-199	-0.640267	0.028	0.172	2.74955e-195	8.63486	0.0392825
490	ARHGAP6	9.55534e-199	0.263579	0.101	0.023	2.40546e-194	11.8788	0.0308858
491	EZR	2.29915e-198	-0.861484	0.15	0.318	5.78788e-194	9.11695	0.0196032
492	BTG1	2.55007e-196	-1.3928	0.623	0.663	6.41954e-192	10.515	0.044491
493	CYP1B1	3.95113e-195	0.311683	0.1	0.022	9.94657e-191	14.146	0.00257672
494	INPP5D	2.08234e-194	-0.509128	0.009	0.137	5.24209e-190	12.1122	0.0235687
495	KRT10	4.6687e-194	0.298272	0.538	0.332	1.1753e-189	8.76261	0.0364383
496	BBX	1.84097e-193	0.266232	0.372	0.191	4.63447e-189	12.5352	0.0166949
497	DOK2	3.63978e-189	-0.547807	0.006	0.129	9.16279e-185	10.3479	0.0106073
498	ACADVL	6.29021e-189	0.292375	0.447	0.257	1.5835e-184	14.4257	0.00131351
499	RIN2	6.80619e-186	0.27891	0.157	0.053	1.71339e-181	10.2522	0.0241966
500	ITGB7	1.30992e-185	-0.408743	0.008	0.131	3.29758e-181	8.98062	0.00632774
501	SPOCK2	3.31966e-185	-0.801496	0.013	0.138	8.35692e-181	9.18617	0.0107224
502	IL10RA	1.68435e-184	-0.487983	0.011	0.136	4.24018e-180	8.39763	0.00949285
503	UGCG	3.61795e-184	0.316236	0.226	0.095	9.10782e-180	9.778	0.0212671
504	HMHA1	2.37776e-181	-0.491338	0.009	0.13	5.98578e-177	17.2961	0.000799511
505	PECAM1	2.79886e-180	-0.810146	0.016	0.14	7.04585e-176	6.90323	0.0362734
506	BST2	1.25298e-179	0.516859	0.539	0.371	3.15425e-175	11.3519	0.00429183
507	IKZF3	4.07661e-179	-0.56514	0.007	0.124	1.02625e-174	8.85908	0.0431347
508	C1orf162	8.75444e-179	-0.729612	0.011	0.131	2.20384e-174	9.51419	0.0441076
509	EVL	1.20084e-178	-1.09983	0.142	0.288	3.02301e-174	9.14151	0.00519028
510	FERMT3	4.97131e-178	-0.501653	0.024	0.154	1.25148e-173	11.1616	0.00507871
511	TMC6	2.28872e-177	-0.463111	0.024	0.153	5.76163e-173	8.84999	0.00964047
512	TAGAP	6.12788e-177	-0.516717	0.008	0.125	1.54263e-172	9.39896	0.0351809
513	SPI1	6.84921e-174	-0.685719	0.009	0.124	1.72422e-169	11.7771	0.0145675
514	BATF	4.31581e-173	-0.759726	0.009	0.125	1.08646e-168	17.0644	0.000384039
515	MGLL	3.5868e-172	0.295189	0.249	0.115	9.02941e-168	8.98776	0.015837
516	POU2F2	4.5811e-169	-0.544373	0.021	0.143	1.15325e-164	13.8018	0.00143351
517	SKAP1	1.02955e-168	-0.514934	0.005	0.115	2.59178e-164	13.4795	0.00269156
518	CYHR1	1.40416e-167	0.26217	0.218	0.095	3.53482e-163	18.3904	0.000125352
519	DUSP2	2.16534e-166	-0.88312	0.028	0.152	5.45102e-162	9.72262	0.00964705
520	GAS6	1.15043e-165	0.252339	0.191	0.078	2.89608e-161	15.7409	0.00455231
521	AIF1	1.21624e-165	-1.7242	0.026	0.146	3.06176e-161	9.18614	0.0210973
522	CAPZB	1.39454e-165	0.290366	0.635	0.423	3.51061e-161	12.2849	0.0164076
523	LAT	4.71202e-160	-0.575681	0.014	0.126	1.1862e-155	14.2215	0.000945152
524	GIMAP1	3.29035e-159	-0.465859	0.006	0.112	8.28314e-155	10.4576	0.00255405
525	NKG7	4.38503e-159	-1.69549	0.013	0.123	1.10389e-154	7.83782	0.0218349
526	ABI3	5.14952e-154	-0.48596	0.012	0.119	1.29634e-149	9.7065	0.0229324
527	CYTH4	9.89067e-153	-0.373039	0.005	0.106	2.48988e-148	8.53489	0.0167661
528	DEF6	5.55464e-149	-0.394925	0.009	0.11	1.39832e-144	18.5158	0.000647947
529	RNASE6	1.35006e-145	-0.554566	0.008	0.108	3.39865e-141	12.8113	0.0162459
530	MFNG	1.76973e-145	-0.345721	0.004	0.1	4.45511e-141	12.3527	3.23123e-05
531	2025-09-06	5.26634e-145	-0.655138	0.113	0.249	1.32575e-140	9.26827	0.0199651
532	RUNX3	1.52013e-143	-0.528067	0.015	0.118	3.82677e-139	16.118	0.00126663
533	SELPLG	2.66114e-143	-0.394369	0.008	0.106	6.69915e-139	9.88932	0.0221529
534	SP140	2.84932e-143	-0.385542	0.006	0.102	7.17288e-139	10.7408	0.000776061
535	ARHGAP9	3.79989e-142	-0.414789	0.007	0.103	9.56585e-138	8.06886	0.0255005
536	HSH2D	1.63062e-138	-0.286434	0.007	0.102	4.10492e-134	17.1029	2.69968e-05
537	EIF4A2	9.55549e-137	0.307635	0.757	0.597	2.4055e-132	13.8077	0.0130016
538	BCL2A1	2.79446e-136	-0.803186	0.014	0.113	7.03477e-132	9.02438	0.0124381
539	ABL2	4.96355e-132	0.266198	0.176	0.076	1.24952e-127	11.0513	0.0229763
540	PRKCH	7.83659e-132	-0.453573	0.014	0.109	1.97278e-127	10.5511	0.00103296
541	LCP2	1.04176e-130	-0.512777	0.029	0.132	2.62253e-126	12.4245	0.000722247
542	ARHGAP4	8.2929e-130	-0.3512	0.01	0.102	2.08766e-125	18.3872	3.68211e-06
543	MS4A6A	1.28988e-129	-1.0627	0.012	0.105	3.24714e-125	11.455	0.0186171
544	RNASE1	2.12793e-127	-1.87198	0.065	0.177	5.35684e-123	10.9266	0.00892448
545	RASGRP3	3.4535e-120	-0.265468	0.013	0.102	8.69384e-116	11.3437	0.000457557
546	CCDC88C	1.99863e-116	-0.34457	0.017	0.105	5.03135e-112	10.6795	0.000252597
547	PNRC1	7.78887e-116	0.294096	0.633	0.461	1.96077e-111	8.08299	0.0212421
548	ICAM2	5.67092e-114	-0.458665	0.058	0.164	1.4276e-109	9.38505	0.0390316
549	RNASET2	1.10303e-112	-0.688946	0.226	0.34	2.77676e-108	11.7617	0.00219977
550	SLC2A3	1.12425e-111	0.282686	0.366	0.22	2.83018e-107	16.7005	0.000667173
551	RGS19	6.31151e-111	-0.42726	0.041	0.136	1.58886e-106	13.2809	0.00166199
552	SNCG	2.23708e-110	0.541369	0.102	0.036	5.63161e-106	16.57	0.00188021
553	RASSF5	4.89585e-108	-0.404127	0.033	0.124	1.23248e-103	10.8717	0.00924411
554	IL16	1.66575e-107	-0.387557	0.046	0.143	4.19335e-103	8.4248	0.0152138
555	GCHFR	5.60585e-101	-0.582475	0.052	0.146	1.41122e-96	8.81929	0.0419816
556	CDKN1A	2.23384e-97	0.274664	0.257	0.149	5.62348e-93	6.36944	0.0407649
557	CD9	1.44086e-93	-0.388866	0.544	0.345	3.62723e-89	9.37218	0.0182012
558	RPL37	1.19622e-91	-0.414568	0.969	0.949	3.01136e-87	7.78377	0.0232748
559	STK17A	1.8873e-91	-0.758812	0.141	0.236	4.75108e-87	11.8053	0.0303859
560	RGS2	1.30974e-90	0.321892	0.351	0.22	3.29714e-86	17.2547	0.00111755
561	S100A9	4.62051e-90	-2.28367	0.034	0.114	1.16317e-85	10.6382	0.0466422
562	SERPINB9	1.12421e-87	-0.387244	0.03	0.108	2.8301e-83	6.82777	0.0319033
563	CSK	1.99129e-84	-0.420396	0.059	0.144	5.01288e-80	16.6988	0.00108759
564	ARPC1B	6.26709e-80	-0.724717	0.506	0.522	1.57768e-75	14.1989	0.00632294
565	RPL35	7.69548e-80	-0.332324	0.97	0.953	1.93726e-75	9.01996	0.00801837
566	CMTM7	3.74135e-76	-0.315473	0.051	0.128	9.41847e-72	12.1693	0.00611256
567	C1QA	3.21348e-75	-2.09026	0.045	0.117	8.08961e-71	10.2462	0.00848775
568	CD83	1.92029e-72	-0.482457	0.033	0.1	4.83413e-68	8.94915	0.0309145
569	C1QB	5.46029e-71	-2.02997	0.04	0.109	1.37457e-66	9.74226	0.00939665
570	RASSF7	1.76033e-70	-0.301366	0.033	0.1	4.43145e-66	13.6145	0.00310198
571	CTSD	6.01793e-69	-0.605381	0.558	0.38	1.51495e-64	12.6485	0.00102619
572	SLC9A3R2	3.03954e-59	-0.254777	0.12	0.059	7.65175e-55	17.8252	0.00123086
573	CARD8	9.81454e-59	-0.308853	0.056	0.122	2.47071e-54	9.64169	0.0441466
574	FMNL1	1.01053e-58	-0.32743	0.055	0.12	2.54392e-54	8.08521	0.0102931
575	BCAM	2.97024e-56	0.404967	0.107	0.055	7.47728e-52	13.093	0.00107932
576	PLCG2	7.37371e-54	-0.754927	0.041	0.1	1.85626e-49	14.7655	8.12496e-05
577	CAPG	2.03993e-53	-0.884679	0.188	0.251	5.13532e-49	10.2545	0.023563
578	ARHGEF1	5.45736e-51	-0.453013	0.114	0.181	1.37384e-46	16.485	0.000121289
579	TSPAN14	1.57812e-47	-0.322664	0.073	0.134	3.97275e-43	14.366	0.00014924
580	CYTH1	3.30282e-45	-0.2506	0.066	0.124	8.31453e-41	13.298	0.00308587
581	APOBEC3G	1.84645e-44	-0.495037	0.085	0.143	4.64825e-40	9.96538	0.00599032
582	UPP1	5.25687e-42	-0.371927	0.091	0.15	1.32336e-37	11.1496	0.0109638
583	FNBP1	1.41683e-41	-0.523291	0.211	0.268	3.56673e-37	9.5057	0.00605066
584	VOPP1	3.87876e-39	-0.31442	0.154	0.217	9.76438e-35	12.1859	0.0267616
585	SLPI	3.9895e-37	0.450652	0.161	0.103	1.00432e-32	11.2636	0.0372937
586	KRT8	3.5825e-33	-1.9074	0.33	0.352	9.01858e-29	11.8894	0.0156406
587	ARRDC1	2.0168e-32	-0.295182	0.079	0.128	5.07709e-28	12.7497	0.000674029
588	2025-09-01	1.55009e-31	-0.377271	0.125	0.175	3.90219e-27	9.39382	0.00685546
589	APBB1IP	9.92912e-30	-0.316564	0.083	0.128	2.49956e-25	11.3906	0.000699633
590	HPCAL1	1.12094e-27	-0.270686	0.104	0.152	2.82187e-23	14.1439	0.0106523
591	SEC61G	3.78289e-24	-0.46745	0.727	0.604	9.52304e-20	10.8983	0.0484843
592	TMEM107	5.87896e-24	-0.287628	0.107	0.152	1.47997e-19	12.1497	0.0277634
593	HIST1H1C	5.84683e-22	-0.303425	0.093	0.133	1.47188e-17	11.9571	0.000899696
594	IVNS1ABP	7.3508e-22	-0.442326	0.12	0.159	1.85049e-17	9.6868	0.00987968
595	ARL4C	2.81887e-21	-0.376856	0.112	0.15	7.09623e-17	13.6035	0.000200609
596	GPX1	4.43715e-20	-0.5899	0.633	0.479	1.11701e-15	12.5626	0.0171526
597	TXNIP	1.06612e-19	-0.550393	0.665	0.634	2.68386e-15	12.7369	0.00189999
598	ARPC5L	4.07009e-17	-0.408643	0.223	0.253	1.02461e-12	13.7536	0.00346931
599	CSTB	9.56641e-17	-0.479344	0.659	0.512	2.40825e-12	7.08284	0.0183816
600	RHOG	3.01385e-14	-0.444758	0.24	0.254	7.58707e-10	18.5677	0.000166388
601	SMCHD1	6.39365e-14	-0.358615	0.171	0.2	1.60954e-09	8.2231	0.0222761
602	APOC1	5.08589e-13	-1.23841	0.137	0.1	1.28032e-08	10.0588	0.0388965
603	CD14	3.60605e-12	-0.818712	0.081	0.104	9.07788e-08	15.0732	0.00165721
604	CHCHD7	3.66263e-12	-0.260209	0.14	0.169	9.2203e-08	12.7144	0.0133127
605	SPP1	4.94699e-12	-2.62432	0.077	0.101	1.24536e-07	16.5501	0.000394593
606	PPDPF	7.89669e-09	-0.296344	0.801	0.708	0.000198791	7.91743	0.0466459
607	MX1	2.18603e-08	-0.263545	0.102	0.122	0.000550311	10.1434	0.0109865
608	LSP1	2.72931e-08	-0.331427	0.334	0.349	0.000687076	9.43312	0.00353365
609	TSC22D3	3.0281e-08	-0.355254	0.664	0.61	0.000762295	9.48118	0.0241055
610	AGPAT2	2.98728e-05	-0.286034	0.211	0.173	0.752018	13.412	0.00141988
611	MARCKSL1	5.43853e-05	-0.621471	0.256	0.252	1	11.2499	0.0430265
612	CD68	0.000232534	-0.567078	0.169	0.137	1	13.2359	0.0096643
613	C9orf142	0.000287412	-0.35265	0.25	0.249	1	16.5218	0.000990301
614	TMEM141	0.000963293	-0.498295	0.284	0.235	1	11.9428	0.00497838
615	CHMP4A	0.0364864	-0.254813	0.315	0.301	1	7.09989	0.0193301
616	PAK2	0.0585265	-0.26129	0.253	0.242	1	9.85992	0.0397584
617	DUSP23	0.149416	-0.255234	0.191	0.172	1	13.8226	0.012491
618	CREM	0.181846	-0.419754	0.197	0.188	1	10.1015	0.0271172
619	SLFN5	0.210998	-0.25514	0.165	0.145	1	7.83411	0.0461582
620	TSTA3	0.225039	-0.300412	0.187	0.181	1	13.5519	0.0147831
621	SSR4	0.427694	-0.666597	0.754	0.637	1	13.6708	0.0101032

## Sheet: 2. Stromal-HR gene list 
	gene_symbol	p_val	avg_log2FC	pct.1	pct.2	p_val_adj	OS.high	OS.pvalue
1	PCOLCE2	0	1.45672	0.222	0.006	0	23.3853	2.08553e-06
2	SERPING1	0	2.31804	0.725	0.078	0	20.3368	0.000123711
3	SPOCK1	0	0.51723	0.181	0.004	0	20.0614	8.82677e-05
4	GPC1	0	0.263719	0.14	0.018	0	19.8507	0.000170094
5	SLC39A13	0	0.359114	0.214	0.035	0	19.8351	0.00028668
6	PFN2	0	0.505533	0.275	0.042	0	19.1535	0.000364474
7	TPBG	0	0.572802	0.262	0.025	0	19.0696	4.38604e-06
8	FSTL3	0	0.400739	0.218	0.023	0	18.9946	0.000582271
9	SERF2	3.69584e-225	0.395607	0.941	0.88	9.30391e-221	18.8904	0.00046873
10	CHPF	1.52916e-249	0.531245	0.262	0.109	3.84951e-245	18.8543	0.000341769
11	ZNF532	0	0.265207	0.14	0.025	0	18.7349	0.00013793
12	GAS1	0	0.813173	0.25	0.006	0	18.6378	0.00017962
13	NDUFA4L2	0	1.53618	0.175	0.016	0	18.4833	0.000453469
14	MARVELD1	0	0.33302	0.173	0.025	0	18.4658	0.000534207
15	CERCAM	0	1.09548	0.4	0.031	0	18.4439	0.000114515
16	CYHR1	1.40416e-167	0.26217	0.218	0.095	3.53482e-163	18.3904	0.000125352
17	NGFRAP1	0	1.38769	0.709	0.178	0	18.3902	0.000909811
18	CD276	0	0.349708	0.203	0.035	0	18.3582	0.000203109
19	PTRF	0	1.60032	0.69	0.093	0	18.2561	0.000392416
20	HLX	0	0.361241	0.19	0.023	0	18.2349	0.0009859
21	PCSK5	0	0.260532	0.136	0.021	0	18.0548	1.04586e-07
22	UBE2E2	0	0.40198	0.26	0.068	0	18.0075	0.00112347
23	S1PR3	0	0.327871	0.116	0.006	0	17.8952	0.000533186
24	PRNP	0	0.36377	0.432	0.158	0	17.863	0.00105188
25	FKBP8	9.77006e-235	0.350312	0.558	0.329	2.45952e-230	17.8549	0.00128826
26	RAMP1	0	0.899252	0.216	0.05	0	17.8431	0.000906203
27	CSRP2	0	1.00361	0.2	0.021	0	17.8185	0.000472208
28	CCS	8.07235e-240	0.290019	0.305	0.133	2.03213e-235	17.7772	0.00130245
29	TRIP10	0	0.419019	0.245	0.05	0	17.7226	0.000320295
30	ATN1	0	0.285998	0.196	0.054	0	17.6448	0.00125198
31	HSPB1	0	1.15739	0.857	0.495	0	17.5848	0.00156682
32	PLN	0	1.27357	0.158	0.004	0	17.5442	0.00110912
33	PPP1R14A	0	1.69068	0.282	0.027	0	17.4054	0.00139059
34	ARHGAP1	0	0.365758	0.241	0.061	0	17.3114	0.000430086
35	RCN3	0	1.13729	0.407	0.027	0	17.3113	0.00163147
36	RGS2	1.30974e-90	0.321892	0.351	0.22	3.29714e-86	17.2547	0.00111755
37	CRIP2	0	0.601279	0.414	0.118	0	17.2378	0.00172773
38	TPM2	0	3.48097	0.752	0.058	0	17.227	0.000500992
39	ADAMTSL4	0	0.345269	0.159	0.024	0	17.1496	0.000881304
40	ITGA5	0	0.389606	0.219	0.064	0	17.1196	0.000358658
41	MMP19	0	0.330977	0.156	0.022	0	16.9864	0.00115428
42	COMP	0	1.60247	0.126	0.013	0	16.9585	0.000427794
43	TM2D3	4.34153e-297	0.280281	0.304	0.116	1.09294e-292	16.9455	0.00229295
44	AK1	0	0.297549	0.314	0.101	0	16.9417	0.00210966
45	TRIP6	0	0.543565	0.333	0.053	0	16.9366	0.0021774
46	ADAMTS4	0	0.571975	0.134	0.018	0	16.7925	0.00242112
47	KCNE4	0	0.553979	0.159	0.003	0	16.7693	0.000498447
48	ANGPTL1	0	0.777254	0.242	0.007	0	16.7576	0.00204721
49	SLC2A3	1.12425e-111	0.282686	0.366	0.22	2.83018e-107	16.7005	0.000667173
50	SNCG	2.23708e-110	0.541369	0.102	0.036	5.63161e-106	16.57	0.00188021
51	TNFAIP2	7.46533e-297	0.443155	0.226	0.073	1.87932e-292	16.5458	0.000269009
52	LTBP3	0	0.611078	0.347	0.084	0	16.4778	0.00281112
53	SGCA	0	0.338357	0.111	0.001	0	16.451	0.00137749
54	CRYAB	0	0.37154	0.46	0.035	0	16.4474	0.000497338
55	TGFB3	0	0.409782	0.143	0.005	0	16.395	0.00017171
56	P4HA1	0	0.375252	0.28	0.09	0	16.3892	0.00152556
57	SMARCD3	0	0.252103	0.121	0.008	0	16.3778	0.00280833
58	FZD7	0	0.373453	0.143	0.007	0	16.359	0.00247308
59	GABARAPL2	0	0.437559	0.647	0.383	0	16.3546	0.00291263
60	CLDN11	0	0.532607	0.159	0.007	0	16.3224	0.00324486
61	NOTCH3	0	1.16234	0.233	0.012	0	16.2917	0.00131455
62	CDKN1C	0	0.421085	0.202	0.028	0	16.2846	0.00206611
63	TIMP1	0	2.69146	0.901	0.429	0	16.2126	0.000397328
64	RBMS1	0	0.578332	0.452	0.14	0	16.2009	0.00311953
65	SERPINE1	0	0.863262	0.148	0.031	0	16.152	0.000478689
66	MGP	0	4.99475	0.795	0.197	0	16.1167	0.00327593
67	AOC3	0	0.398191	0.132	0.008	0	16.0817	0.00342226
68	HSD3B7	3.22019e-281	0.251528	0.165	0.043	8.10651e-277	15.982	0.00324409
69	ANGPTL4	0	0.464649	0.148	0.018	0	15.9812	0.000572161
70	AP2M1	0	0.547367	0.605	0.32	0	15.8987	0.00281705
71	PLOD1	0	0.453996	0.238	0.047	0	15.895	0.00236742
72	GPX4	2.73021e-241	0.442273	0.743	0.545	6.87303e-237	15.8542	0.00429796
73	GAMT	4.54393e-279	0.259062	0.158	0.039	1.14389e-274	15.843	0.00307143
74	ISYNA1	0	0.348457	0.151	0.029	0	15.8082	0.00364672
75	GAS6	1.15043e-165	0.252339	0.191	0.078	2.89608e-161	15.7409	0.00455231
76	GOLGA2	0	0.412633	0.311	0.104	0	15.7239	0.00028688
77	FHL3	0	0.351064	0.197	0.036	0	15.6523	0.00300732
78	FAM198B	7.48352e-303	0.3236	0.226	0.069	1.8839e-298	15.6163	0.00483424
79	ARHGEF17	0	0.341742	0.123	0.005	0	15.6079	0.000587668
80	OSBPL1A	0	0.343566	0.211	0.048	0	15.6058	0.00312348
81	SPARCL1	0	1.65942	0.616	0.099	0	15.5817	0.000965936
82	TNS1	0	0.728055	0.29	0.035	0	15.5779	0.00025146
83	NFATC4	0	0.2995	0.136	0.007	0	15.4616	0.000312934
84	ANTXR2	0	0.387269	0.249	0.061	0	15.423	0.00477715
85	MEIS2	0	0.682445	0.298	0.023	0	15.3272	0.000661178
86	OS9	0	0.527711	0.466	0.23	0	15.3143	0.00565904
87	NPC2	0	0.325313	0.697	0.428	0	15.2402	0.00223165
88	TMED3	0	0.438494	0.402	0.17	0	15.2311	0.00562497
89	WISP2	0	1.4052	0.212	0.006	0	15.231	0.00599407
90	HCFC1R1	0	1.26452	0.567	0.124	0	15.0841	0.00226968
91	GADD45B	0	1.1286	0.54	0.226	0	15.0451	0.00357158
92	SRPX	0	1.68154	0.39	0.014	0	15.044	0.0067116
93	RSPO3	0	0.719713	0.211	0.005	0	15.037	0.00498258
94	AHNAK2	0	0.326262	0.174	0.031	0	15.0039	0.00679519
95	HYI	2.72706e-225	0.259622	0.212	0.079	6.86509e-221	14.9841	0.00679823
96	MMP23B	0	1.1005	0.325	0.012	0	14.9272	0.000512251
97	PRELP	0	1.30821	0.357	0.006	0	14.9075	0.000426946
98	PHGDH	0	0.365062	0.18	0.036	0	14.881	0.00512932
99	TUBB6	0	0.696546	0.365	0.054	0	14.8533	0.00303603
100	PDLIM7	0	1.02706	0.441	0.091	0	14.8428	0.00280579
101	GEM	0	1.00847	0.301	0.022	0	14.8172	0.00556955
102	VGLL4	0	0.407677	0.307	0.095	0	14.8164	7.11913e-05
103	PGF	0	0.43576	0.14	0.019	0	14.7951	0.00779317
104	FBXO17	0	0.392399	0.189	0.005	0	14.7667	0.00786081
105	LMOD1	0	0.751394	0.193	0.003	0	14.7651	0.00750304
106	AXL	0	0.907957	0.363	0.032	0	14.7329	0.00453876
107	CD81	0	0.83627	0.575	0.204	0	14.6895	0.00558777
108	PRKCDBP	0	1.55505	0.657	0.111	0	14.6867	0.00698539
109	TMEM47	0	0.632057	0.269	0.018	0	14.6573	0.00765064
110	CYBRD1	0	1.32284	0.497	0.04	0	14.6482	0.00594778
111	LTBP1	0	0.901831	0.277	0.017	0	14.6414	0.00829437
112	OAZ2	0	0.593751	0.425	0.16	0	14.5856	0.000773615
113	WWTR1	0	0.391866	0.237	0.048	0	14.5549	0.00274445
114	GPX3	0	1.93074	0.446	0.063	0	14.5484	0.00437307
115	APOD	0	2.28985	0.264	0.035	0	14.5457	0.00348806
116	MDK	0	0.437457	0.395	0.162	0	14.5389	0.0089274
117	ACADVL	6.29021e-189	0.292375	0.447	0.257	1.5835e-184	14.4257	0.00131351
118	ECM2	0	0.646494	0.256	0.003	0	14.4065	0.00364796
119	BMP1	0	0.430379	0.205	0.024	0	14.3978	0.00872983
120	THBS3	0	0.474765	0.219	0.014	0	14.3539	0.00247537
121	SPON2	0	2.04137	0.605	0.071	0	14.2983	0.00965333
122	IGFBP3	1.52319e-288	0.564874	0.202	0.06	3.83447e-284	14.2941	3.90304e-05
123	COX7A1	0	1.54759	0.569	0.049	0	14.2924	0.00549423
124	DMD	0	0.312473	0.118	0.015	0	14.2101	0.00915319
125	CYP1B1	3.95113e-195	0.311683	0.1	0.022	9.94657e-191	14.146	0.00257672
126	ID4	0	0.369332	0.115	0.003	0	14.0941	0.0100455
127	FILIP1	0	0.420117	0.169	0.025	0	14.0631	0.00211935
128	ZFHX4	0	0.32391	0.141	0.002	0	14.0604	0.00236298
129	EFEMP2	0	1.58503	0.569	0.025	0	13.991	0.00625231
130	ASPN	0	1.96087	0.381	0.009	0	13.9444	0.010958
131	TLN1	0	0.443474	0.444	0.207	0	13.9334	0.00175302
132	2025-09-04	0	0.549497	0.152	0.008	0	13.8982	0.00275721
133	SAR1A	6.43773e-219	0.293274	0.344	0.167	1.62063e-214	13.8867	0.00999412
134	TAGLN	0	4.34414	0.595	0.085	0	13.8855	0.00547124
135	MPRIP	2.08912e-202	0.287545	0.217	0.084	5.25915e-198	13.8839	0.00503271
136	AKAP12	0	1.11209	0.439	0.035	0	13.8314	0.00730017
137	SPHK1	3.46314e-246	0.282359	0.131	0.03	8.71811e-242	13.8296	0.00413594
138	EIF4A2	9.55549e-137	0.307635	0.757	0.597	2.4055e-132	13.8077	0.0130016
139	FLNA	0	1.34847	0.556	0.191	0	13.7925	0.00840828
140	CNPY4	0	0.396485	0.216	0.024	0	13.7913	0.00174905
141	LOXL1	0	0.837865	0.274	0.006	0	13.7746	0.00462446
142	MAPKAP1	1.79864e-299	0.45425	0.241	0.082	4.52789e-295	13.7107	6.59955e-05
143	LY6E	0	0.523979	0.634	0.347	0	13.7006	0.0136817
144	FAM63B	0	0.341747	0.263	0.089	0	13.6777	0.000865983
145	FAM127B	0	0.435925	0.262	0.055	0	13.6602	0.00803055
146	ISCU	1.05325e-275	0.4566	0.613	0.377	2.65144e-271	13.6521	0.0140136
147	MMP14	0	1.34791	0.435	0.079	0	13.6076	0.0138258
148	OPTN	1.13496e-291	0.310196	0.419	0.192	2.85714e-287	13.607	0.00437836
149	GULP1	0	0.586842	0.284	0.037	0	13.5993	0.0119137
150	CDIPT	0	0.375631	0.327	0.118	0	13.5928	0.001733
151	RNASEH2C	1.63478e-280	0.387312	0.458	0.235	4.11539e-276	13.5893	0.0139475
152	PLBD2	0	0.255244	0.16	0.034	0	13.5882	0.00950793
153	FKBP14	0	0.318785	0.179	0.028	0	13.5674	0.0132233
154	MPDZ	0	0.266307	0.142	0.016	0	13.5627	0.00211653
155	NEXN	0	1.34845	0.438	0.009	0	13.561	0.00287311
156	TMEM204	0	0.402689	0.192	0.043	0	13.5222	0.00464518
157	PHLDB2	0	0.362935	0.16	0.013	0	13.484	0.0149498
158	VKORC1	0	1.23005	0.64	0.235	0	13.472	0.015165
159	CCDC102B	0	0.539836	0.139	0.01	0	13.4489	0.0078699
160	PLD3	0	0.708343	0.513	0.183	0	13.4428	0.00142439
161	EHD2	0	0.883268	0.404	0.039	0	13.4248	0.00649898
162	PKD1	0	0.281602	0.153	0.034	0	13.4149	0.00404439
163	RCAN2	0	0.559163	0.174	0.011	0	13.3708	0.0159217
164	SEC11A	3.40893e-303	0.45971	0.652	0.403	8.58165e-299	13.3702	0.0153571
165	FAM127A	0	0.871048	0.441	0.071	0	13.3672	0.00832565
166	GPNMB	0	1.24111	0.465	0.078	0	13.3583	0.0134466
167	PTGIR	0	0.323383	0.123	0.01	0	13.3268	0.0134745
168	DPYSL3	0	0.716491	0.312	0.033	0	13.3125	0.00266149
169	BCAR1	4.01983e-305	0.253262	0.172	0.043	1.01195e-300	13.2535	0.01461
170	CFL2	0	0.533002	0.271	0.048	0	13.2375	0.00516144
171	FKBP9	0	0.527873	0.289	0.053	0	13.2309	0.0134733
172	MFGE8	0	2.25066	0.683	0.059	0	13.2197	0.013144
173	CALD1	0	3.86992	0.925	0.107	0	13.2022	0.00901312
174	AKT3	0	0.262213	0.157	0.034	0	13.1957	0.00836783
175	SYDE1	0	0.309584	0.145	0.006	0	13.1712	0.00655941
176	MRVI1	0	0.490311	0.149	0.004	0	13.1597	0.00375175
177	C12orf57	0	0.858107	0.766	0.428	0	13.1217	0.0178607
178	GPX8	0	0.758335	0.344	0.016	0	13.1195	0.0079755
179	BCAM	2.97024e-56	0.404967	0.107	0.055	7.47728e-52	13.093	0.00107932
180	SVIL	0	0.6742	0.27	0.041	0	13.0845	0.0170959
181	CRABP2	0	0.771557	0.238	0.029	0	13.0115	0.0190099
182	CLU	0	1.08452	0.422	0.112	0	12.9806	0.00092533
183	ARL4D	0	0.284916	0.151	0.022	0	12.978	0.0179684
184	RHOQ	1.36486e-276	0.322366	0.209	0.066	3.4359e-272	12.9742	0.00797558
185	STOM	0	0.524823	0.461	0.15	0	12.9701	0.0108619
186	BSG	0	0.607853	0.687	0.39	0	12.9342	0.0169382
187	FN1	0	3.0271	0.672	0.094	0	12.9295	0.00480036
188	IGFBP6	0	3.58744	0.625	0.083	0	12.9008	0.0202548
189	PTGIS	0	0.708668	0.25	0.007	0	12.8925	0.00789785
190	BGN	0	3.12422	0.651	0.058	0	12.8916	0.00748106
191	WBP5	0	1.33582	0.667	0.15	0	12.8702	0.012894
192	SFRP2	0	4.02295	0.476	0.04	0	12.847	0.00710124
193	RAB34	0	1.1392	0.515	0.058	0	12.8147	0.0192307
194	ANGPTL2	0	1.2061	0.406	0.021	0	12.8076	0.0175569
195	ITGBL1	0	0.499893	0.14	0.002	0	12.7821	0.0129499
196	YIPF3	0	0.390774	0.405	0.183	0	12.7801	0.00995845
197	COPZ2	0	0.492017	0.227	0.013	0	12.7628	0.00958874
198	ARPC1A	8.30794e-266	0.296119	0.396	0.186	2.09144e-261	12.7342	0.0019433
199	CEBPB	0	0.564047	0.43	0.17	0	12.73	0.00512873
200	TSPAN4	0	1.17263	0.531	0.091	0	12.7181	0.0123876
201	SPIN1	0	0.270236	0.192	0.052	0	12.6956	0.020526
202	TMEM115	4.35626e-307	0.250733	0.196	0.055	1.09664e-302	12.6849	0.00928045
203	ATP2B4	0	0.292735	0.242	0.075	0	12.6812	0.0158691
204	VAT1	0	0.509335	0.314	0.077	0	12.6792	0.010263
205	FERMT2	0	0.905084	0.418	0.036	0	12.6461	0.0166483
206	YIPF2	1.04215e-245	0.268665	0.26	0.104	2.6235e-241	12.6296	0.0229843
207	PDLIM4	0	0.684661	0.36	0.047	0	12.6108	0.0225638
208	GALNT11	0	0.267954	0.198	0.049	0	12.6103	0.015054
209	BBX	1.84097e-193	0.266232	0.372	0.191	4.63447e-189	12.5352	0.0166949
210	SPG20	0	0.500201	0.287	0.053	0	12.5183	0.00737695
211	MAP1LC3A	0	0.689224	0.402	0.085	0	12.4717	0.0187528
212	VEGFB	0	0.29081	0.203	0.057	0	12.4715	0.0160528
213	MYL9	0	3.53097	0.782	0.099	0	12.4402	0.0106963
214	LMCD1	0	0.430489	0.206	0.053	0	12.4068	0.00176253
215	DSE	0	0.282135	0.195	0.052	0	12.3971	0.0102035
216	SSC5D	0	0.501817	0.226	0.008	0	12.3522	0.011567
217	LTBR	1.86789e-244	0.278193	0.22	0.078	4.70222e-240	12.3459	0.0256929
218	NDUFA11	2.33799e-200	0.325728	0.699	0.489	5.88565e-196	12.3432	0.023776
219	GUCY1B3	0	0.545578	0.186	0.006	0	12.3318	0.0252634
220	DEGS1	1.78166e-241	0.294012	0.326	0.145	4.48515e-237	12.3103	0.026416
221	LAMB2	0	0.738223	0.352	0.046	0	12.3024	0.0227953
222	TNXB	0	1.81604	0.365	0.026	0	12.2939	0.0111255
223	CAPZB	1.39454e-165	0.290366	0.635	0.423	3.51061e-161	12.2849	0.0164076
224	COLEC12	0	0.41608	0.18	0.025	0	12.2619	0.0195893
225	THBS4	0	1.26713	0.115	0.004	0	12.259	0.00971485
226	LAMA2	0	0.354346	0.14	0.003	0	12.2302	0.000671283
227	PSAP	0	0.463292	0.758	0.459	0	12.2162	0.0206299
228	PHLDA3	0	0.583968	0.297	0.041	0	12.2095	0.0279547
229	MRPL43	5.24146e-208	0.260888	0.357	0.177	1.31948e-203	12.1963	0.014109
230	SRGAP1	0	0.281648	0.181	0.036	0	12.1716	0.00277802
231	SCPEP1	0	0.862539	0.428	0.123	0	12.1588	0.0214447
232	TGFB1I1	0	1.15172	0.47	0.037	0	12.1549	0.0221567
233	PALLD	0	1.39527	0.46	0.041	0	12.1441	0.0109881
234	PODN	0	0.770712	0.275	0.003	0	12.1415	0.0144744
235	LRRC32	0	0.456689	0.207	0.023	0	12.1077	0.0284889
236	PTK7	0	0.491446	0.196	0.009	0	12.0824	0.0275509
237	CHRDL1	0	0.686805	0.199	0.004	0	12.079	0.0163464
238	GADD45G	1.11716e-236	0.609759	0.174	0.054	2.81235e-232	12.0716	0.0184184
239	MXRA8	0	1.48713	0.517	0.016	0	12.0281	0.010497
240	C9orf3	0	0.64643	0.301	0.048	0	11.9868	0.019524
241	VASN	0	0.605841	0.248	0.002	0	11.9762	0.0283015
242	NUPR1	0	1.62603	0.737	0.104	0	11.9639	0.0287773
243	MSRB3	0	0.757982	0.298	0.022	0	11.9558	0.0117995
244	BNC2	0	0.454271	0.202	0.011	0	11.9243	0.0111556
245	DAPK3	0	0.3253	0.233	0.069	0	11.9237	0.0318437
246	MYL6B	0	0.418268	0.321	0.111	0	11.8912	0.0175858
247	ZNF503	0	0.568383	0.254	0.022	0	11.8898	0.0308701
248	PHPT1	0	0.692338	0.668	0.36	0	11.8891	0.0311612
249	ARHGAP6	9.55534e-199	0.263579	0.101	0.023	2.40546e-194	11.8788	0.0308858
250	MSRB2	0	0.344468	0.345	0.121	0	11.8472	0.0118634
251	RAB31	0	0.646339	0.329	0.103	0	11.8446	0.0322339
252	ZNF428	0	0.390094	0.42	0.178	0	11.8356	0.00690069
253	LAMP2	0	0.427184	0.422	0.199	0	11.8344	0.00352495
254	A4GALT	0	0.509816	0.251	0.034	0	11.8333	0.0320884
255	IL11RA	0	0.315685	0.159	0.018	0	11.8254	0.00324523
256	WDR13	0	0.367365	0.309	0.105	0	11.8253	0.00622474
257	BASP1	0	0.302634	0.286	0.096	0	11.8227	0.0209358
258	MEG3	0	2.06117	0.544	0.017	0	11.8122	0.0299011
259	ITM2B	0	0.62389	0.88	0.674	0	11.7936	0.0237304
260	CAV2	0	0.618833	0.315	0.079	0	11.7746	0.0339503
261	GNB4	8.33576e-276	0.27099	0.209	0.065	2.09844e-271	11.7722	0.0331085
262	IGFBP7	0	2.67205	0.86	0.211	0	11.7525	0.0210437
263	FEZ1	0	0.551252	0.261	0.016	0	11.7489	0.0155041
264	AEBP1	0	2.45321	0.67	0.04	0	11.7417	0.0191471
265	C1QTNF3	0	1.62972	0.33	0.01	0	11.7404	0.0144442
266	GABARAPL1	0	0.341023	0.304	0.099	0	11.7335	0.0182482
267	HTRA3	0	0.627649	0.201	0.005	0	11.6627	0.0288537
268	TMED1	0	0.319743	0.237	0.068	0	11.6253	0.00746772
269	EFEMP1	0	2.37952	0.476	0.022	0	11.6091	0.0314251
270	LGALS1	0	2.25966	0.976	0.552	0	11.5711	0.0346337
271	BOC	0	0.630084	0.218	0.004	0	11.5449	0.0050436
272	EPN2	0	0.280178	0.168	0.039	0	11.5252	0.0207238
273	CREB5	0	0.427077	0.205	0.041	0	11.4773	0.019739
274	NCOR2	2.26694e-217	0.25197	0.221	0.083	5.7068e-213	11.4667	0.0357366
275	PTPRS	0	0.469287	0.174	0.017	0	11.4606	0.0339106
276	TMEM176A	0	0.868363	0.468	0.153	0	11.4573	0.0017644
277	ISLR	0	1.43257	0.454	0.01	0	11.4338	0.0372032
278	CRISPLD2	0	1.75479	0.53	0.014	0	11.3902	0.028562
279	NDUFAF3	2.96771e-200	0.2648	0.498	0.29	7.47091e-196	11.3686	0.0161881
280	CLEC11A	0	1.50765	0.535	0.057	0	11.3676	0.0361201
281	BST2	1.25298e-179	0.516859	0.539	0.371	3.15425e-175	11.3519	0.00429183
282	LMNA	0	1.04869	0.739	0.295	0	11.3452	0.0395683
283	CSRP1	0	1.15415	0.455	0.141	0	11.3424	0.0405419
284	ZFYVE21	0	0.457022	0.345	0.098	0	11.3362	0.00834836
285	SH3BGRL	0	0.568461	0.622	0.349	0	11.2944	0.0382147
286	SAMD11	0	0.351659	0.143	0.003	0	11.2767	0.0103695
287	GREM1	0	1.31845	0.226	0.011	0	11.2746	0.0404815
288	TNKS1BP1	0	0.32146	0.169	0.033	0	11.2727	0.012257
289	SLPI	3.9895e-37	0.450652	0.161	0.103	1.00432e-32	11.2636	0.0372937
290	MT1X	1.46182e-207	0.710033	0.408	0.22	3.67998e-203	11.2554	0.0282436
291	MAP1A	0	0.516904	0.231	0.006	0	11.2428	0.0312238
292	NR2F1	0	0.564903	0.206	0.009	0	11.2382	0.0390813
293	KANK2	0	0.933979	0.378	0.023	0	11.2111	0.0207626
294	PRAF2	0	0.372629	0.245	0.051	0	11.167	0.0413481
295	ADAMTSL3	0	0.355354	0.109	0.001	0	11.167	0.0433571
296	ACTN1	0	1.02878	0.433	0.129	0	11.1668	0.00389209
297	ETV1	0	0.270751	0.112	0.009	0	11.143	0.0051281
298	SELM	0	2.12524	0.834	0.273	0	11.1382	0.0221991
299	ADAMTS5	0	0.427006	0.16	0.009	0	11.0728	0.0388094
300	ABL2	4.96355e-132	0.266198	0.176	0.076	1.24952e-127	11.0513	0.0229763
301	PAM	0	1.05002	0.462	0.064	0	11.0389	0.0397133
302	NRP1	1.44754e-285	0.317336	0.238	0.078	3.64404e-281	11.0344	0.00164366
303	C1R	0	3.27928	0.739	0.044	0	11.0275	0.0439207
304	RAB7A	4.86019e-220	0.281197	0.524	0.299	1.2235e-215	11.0189	0.0439984
305	TMEM109	7.5837e-235	0.276409	0.315	0.138	1.90912e-230	11.0167	0.0338344
306	DDR2	0	1.22846	0.455	0.01	0	10.9455	0.0198129
307	S100A13	0	1.68394	0.694	0.176	0	10.9259	0.0484271
308	CTHRC1	0	2.22285	0.372	0.063	0	10.9082	0.0320828
309	CETN2	0	0.318908	0.312	0.116	0	10.8008	0.0400505
310	ECHDC2	3.58028e-274	0.305818	0.232	0.079	9.013e-270	10.7847	0.0484476
311	KLHDC8B	0	0.259728	0.137	0.023	0	10.7783	0.00714794
312	C7	0	2.10326	0.217	0.009	0	10.7766	0.0050445
313	SULF1	0	1.42581	0.321	0.017	0	10.7631	0.0456517
314	C1orf122	0	0.515225	0.38	0.129	0	10.7624	0.0368813
315	MYOF	0	0.373457	0.232	0.058	0	10.7528	0.0132329
316	PTGDS	0	2.53895	0.264	0.033	0	10.7488	0.0447412
317	FAM110B	0	0.298966	0.126	0.004	0	10.7482	0.0254439
318	MAB21L2	0	0.460361	0.163	0.001	0	10.7454	0.0473284
319	RGS16	3.91869e-273	0.971676	0.198	0.062	9.86491e-269	10.7334	0.00686969
320	COL8A1	0	1.11277	0.332	0.011	0	10.723	0.0301533
321	C1S	0	3.22122	0.764	0.038	0	10.7195	0.0495244
322	ARMCX1	0	0.500734	0.25	0.025	0	10.6997	0.0432526
323	CCDC8	0	0.374306	0.153	0.001	0	10.6995	0.0168565
324	NAV1	0	0.456577	0.237	0.035	0	10.6845	0.0170397
325	HSPB6	0	1.09146	0.339	0.005	0	10.6791	0.0154105
326	EMILIN1	0	1.55538	0.495	0.012	0	10.6736	0.0455219
327	RNF146	0	0.440179	0.297	0.076	0	10.6672	0.0499087
328	TCEA2	0	0.308669	0.21	0.052	0	10.6612	0.00136487
329	NUCB1	0	0.634094	0.52	0.222	0	10.6365	0.0294696
330	COPS6	1.18451e-259	0.323726	0.478	0.253	2.98188e-255	10.5944	0.0148498
331	C1RL	0	0.262069	0.15	0.029	0	10.5816	0.000983534
332	CD99	0	1.07647	0.714	0.387	0	10.5759	0.0015198
333	EBF1	0	0.823193	0.298	0.032	0	10.5731	0.0492532
334	GRN	0	0.324839	0.572	0.296	0	10.5505	0.00508981
335	C14orf132	0	0.261274	0.127	0.006	0	10.5437	0.0251556
336	TP53I13	0	0.312021	0.26	0.085	0	10.5403	0.00527272
337	PPFIBP1	0	0.573027	0.307	0.052	0	10.5378	0.0185829
338	TPST1	0	0.623003	0.28	0.014	0	10.5185	0.0122468
339	PHLDB1	0	0.534634	0.262	0.032	0	10.4981	0.0475741
340	ALDH1A3	0	0.638975	0.204	0.007	0	10.4684	0.00038186
341	C16orf45	0	0.499824	0.235	0.018	0	10.4517	0.0459226
342	ZYX	1.88115e-213	0.256192	0.318	0.144	4.73561e-209	10.4297	0.0345501
343	EID1	0	1.31904	0.805	0.395	0	10.4113	0.0419512
344	PTMS	0	0.738619	0.553	0.193	0	10.4096	0.00731259
345	PLAC9	0	2.8306	0.554	0.031	0	10.4066	0.0204338
346	DES	0	1.64793	0.114	0.011	0	10.3842	0.0402277
347	CBX6	0	0.46723	0.262	0.067	0	10.365	0.00130134
348	PDZRN3	0	0.317314	0.145	0.006	0	10.3572	0.0214868
349	PKD2	0	0.377776	0.187	0.027	0	10.3489	0.0354441
350	LTBP4	0	1.9045	0.587	0.084	0	10.3421	0.0489259
351	PTGES	0	0.481297	0.183	0.01	0	10.3378	0.00285002
352	SYNPO2	0	1.01884	0.213	0.006	0	10.2846	0.0433809
353	POSTN	0	2.15562	0.309	0.032	0	10.2841	0.0223568
354	SAT2	7.57319e-303	0.396579	0.427	0.205	1.90647e-298	10.2604	0.0167653
355	RIN2	6.80619e-186	0.27891	0.157	0.053	1.71339e-181	10.2522	0.0241966
356	DTX3	0	0.286533	0.142	0.019	0	10.2468	0.00926009
357	PLXDC1	0	0.627739	0.213	0.01	0	10.2426	0.0209171
358	LATS2	0	0.251177	0.161	0.033	0	10.2013	0.00464271
359	CMTM3	1.36367e-249	0.309878	0.294	0.117	3.4329e-245	10.1961	0.0316743
360	SLIT3	0	1.17857	0.363	0.005	0	10.1722	0.0361495
361	LAMC1	0	1.02882	0.48	0.054	0	10.1659	0.0149914
362	CYGB	0	0.630589	0.205	0.006	0	10.1626	0.0222651
363	KCNQ1OT1	0	0.521666	0.308	0.111	0	10.1351	0.0115901
364	METTL7A	0	0.623691	0.341	0.113	0	10.1222	0.00196877
365	ANK2	0	0.327481	0.15	0.011	0	10.116	0.0270065
366	SYNGR1	2.43311e-294	0.281716	0.16	0.039	6.12511e-290	10.1085	0.0175488
367	HEBP1	0	0.506493	0.329	0.08	0	10.1081	0.039512
368	UACA	0	0.579128	0.258	0.057	0	10.1072	0.0413705
369	ACTA2	0	3.72964	0.569	0.074	0	10.0718	0.00674184
370	PPIC	0	1.50452	0.589	0.098	0	10.0291	0.0370741
371	CD248	0	1.20675	0.369	0.007	0	10.0245	0.0411056
372	VGLL3	0	0.262234	0.114	0.003	0	10.0061	0.00707924
373	FKBP10	0	1.1297	0.456	0.033	0	9.99611	0.0289744
374	C10orf10	0	1.02539	0.232	0.065	0	9.99039	0.0249115
375	COL16A1	0	0.551146	0.225	0.024	0	9.98749	0.0246891
376	PLEKHH2	0	0.650068	0.202	0.005	0	9.98612	0.0123234
377	CD151	0	1.00777	0.632	0.221	0	9.98497	0.0358188
378	AMOTL1	0	0.256012	0.125	0.013	0	9.98104	0.0401691
379	GLG1	4.60358e-304	0.369954	0.386	0.171	1.15891e-299	9.9764	0.038199
380	PLS3	0	0.717051	0.362	0.057	0	9.96321	0.0304743
381	GLI3	0	0.318507	0.151	0.004	0	9.92712	0.0391357
382	STEAP2	0	0.474825	0.186	0.019	0	9.91853	0.0372747
383	STK3	0	0.250518	0.165	0.039	0	9.89368	0.016378
384	MFAP5	0	2.73278	0.316	0.016	0	9.89366	0.0197835
385	NNMT	0	2.30168	0.677	0.078	0	9.87375	0.044437
386	COPS8	0	0.406775	0.331	0.111	0	9.86931	0.049467
387	HES4	2.38697e-291	0.445437	0.133	0.027	6.00896e-287	9.84484	0.0141449
388	SHC1	9.08875e-257	0.254684	0.218	0.074	2.288e-252	9.83607	0.0117574
389	MEIS1	0	0.484546	0.204	0.006	0	9.82447	0.0188788
390	MRC2	0	1.11754	0.401	0.009	0	9.79446	0.0415447
391	UGCG	3.61795e-184	0.316236	0.226	0.095	9.10782e-180	9.778	0.0212671
392	CXCL12	0	1.92983	0.499	0.049	0	9.77769	0.0447279
393	KDELR1	0	0.431972	0.503	0.266	0	9.77379	0.0272911
394	ABI3BP	0	0.775597	0.272	0.01	0	9.76318	0.0379136
395	SH3BP5	0	0.489946	0.329	0.127	0	9.76076	0.0043592
396	ZBTB16	0	0.736634	0.282	0.042	0	9.75948	0.0210022
397	P4HA2	0	0.765584	0.346	0.034	0	9.75604	0.0131223
398	HOXB2	8.33794e-301	0.26318	0.212	0.062	2.09899e-296	9.72033	0.0204359
399	MAP1B	0	0.931192	0.314	0.038	0	9.70758	0.0180363
400	CCDC80	0	3.49366	0.67	0.029	0	9.66338	0.0209684
401	OSR2	0	0.857906	0.183	0.006	0	9.65124	0.0215237
402	CCL2	0	1.32452	0.335	0.062	0	9.63366	0.0364306
403	OMD	0	0.639646	0.195	0.002	0	9.6296	0.0415043
404	HSPB2	0	0.537771	0.232	0.006	0	9.57779	0.0429078
405	TCEAL4	0	1.00799	0.587	0.17	0	9.55244	0.0360377
406	CFH	0	1.61279	0.492	0.031	0	9.53475	0.0454266
407	ZBTB20	0	0.484539	0.346	0.108	0	9.51364	0.00448073
408	CYR61	0	2.33305	0.478	0.065	0	9.50805	0.00969051
409	ZEB1	1.36771e-278	0.325712	0.227	0.074	3.44307e-274	9.48606	0.0415859
410	UCHL1	0	0.344747	0.141	0.013	0	9.44444	0.0277142
411	EFHD1	0	0.444498	0.127	0.002	0	9.43514	0.0102807
412	NFASC	0	0.439328	0.129	0.003	0	9.43017	0.0261716
413	MFAP2	0	0.879736	0.315	0.013	0	9.4185	0.0166982
414	LOX	0	0.726013	0.238	0.009	0	9.3745	0.0305152
415	DCLK1	0	0.473145	0.182	0.002	0	9.3493	0.0317954
416	CILP	0	0.985208	0.24	0.003	0	9.27831	0.0077922
417	DBN1	0	0.575394	0.268	0.03	0	9.27781	0.0238875
418	BAD	0	0.383204	0.374	0.147	0	9.27606	0.0463344
419	PALM	0	0.292283	0.14	0.01	0	9.17938	0.00672828
420	FBN1	0	1.7854	0.511	0.023	0	9.13191	0.0338577
421	SH3PXD2A	0	0.590335	0.288	0.06	0	9.12735	0.0070586
422	ZFHX3	0	0.587559	0.277	0.063	0	9.12644	0.043788
423	AMOTL2	0	0.315745	0.137	0.017	0	9.11254	0.0116904
424	GFPT2	0	0.384654	0.166	0.002	0	9.07352	0.0293438
425	PEBP1	0	0.637263	0.731	0.435	0	8.9964	0.0240816
426	MGLL	3.5868e-172	0.295189	0.249	0.115	9.02941e-168	8.98776	0.015837
427	ADAM12	0	0.425471	0.142	0.016	0	8.97248	0.00833896
428	ADAM33	0	0.310747	0.124	0.002	0	8.94245	0.0233891
429	TNC	0	0.960243	0.207	0.007	0	8.91546	0.0488757
430	COL5A1	0	1.77652	0.439	0.022	0	8.91455	0.0425541
431	SERPINH1	0	1.55026	0.565	0.091	0	8.86486	0.0200127
432	CFD	0	4.79078	0.492	0.182	0	8.83627	0.0125125
433	GNG11	0	0.563448	0.527	0.094	0	8.82053	0.0433036
434	KRT10	4.6687e-194	0.298272	0.538	0.332	1.1753e-189	8.76261	0.0364383
435	HTRA1	0	1.13477	0.424	0.054	0	8.69737	0.0487656
436	H1F0	2.10953e-267	0.256747	0.276	0.105	5.31054e-263	8.66732	0.0290893
437	TFPI	0	1.40521	0.524	0.049	0	8.65376	0.00934861
438	MYADM	0	0.822617	0.503	0.156	0	8.59837	0.0295004
439	LMO4	4.96822e-275	0.42189	0.39	0.186	1.2507e-270	8.59668	0.0259925
440	APOE	0	0.630876	0.331	0.124	0	8.56579	0.00774654
441	FBLN5	0	1.02341	0.346	0.029	0	8.49813	0.0110537
442	PDK4	0	0.889853	0.337	0.082	0	8.4605	0.0364318
443	LHFP	0	1.70904	0.539	0.03	0	8.44567	0.0180596
444	SPRY1	0	0.862915	0.43	0.105	0	8.4392	0.0409099
445	SMOC2	0	1.07503	0.265	0.005	0	8.43487	0.0179228
446	HAS2	0	0.354514	0.102	0.004	0	8.42987	0.0259656
447	CDK4	0	0.390579	0.383	0.139	0	8.36507	0.023458
448	AKR1C1	0	0.563456	0.193	0.013	0	8.35223	0.0199002
449	LRP10	5.20396e-295	0.387339	0.423	0.201	1.31005e-290	8.33941	0.0396402
450	C6orf48	0	0.52237	0.64	0.355	0	8.32187	0.0435623
451	NR4A1	0	0.958274	0.395	0.181	0	8.2687	0.0459105
452	PHYHD1	0	0.332855	0.164	0.006	0	8.26343	0.0177109
453	LARP6	0	0.48485	0.22	0.015	0	8.23402	0.014799
454	RBMS3	0	0.663455	0.271	0.017	0	8.21845	0.0225551
455	COL18A1	0	1.34498	0.439	0.067	0	8.2169	0.0264307
456	PLXDC2	0	0.518235	0.292	0.067	0	8.19972	0.0150287
457	PNRC1	7.78887e-116	0.294096	0.633	0.461	1.96077e-111	8.08299	0.0212421
458	LTBP2	0	0.513045	0.201	0.009	0	8.05732	0.0104434
459	ABCA9	0	0.322134	0.112	0.003	0	8.0083	0.0145539
460	F10	0	0.741396	0.206	0.007	0	7.99148	0.0150073
461	IL34	0	0.389582	0.146	0.004	0	7.93089	0.033509
462	PELO	0	0.320963	0.214	0.052	0	7.89937	0.0437436
463	EGFR	0	0.279765	0.147	0.018	0	7.80039	0.0397378
464	IL15RA	0	0.264938	0.154	0.034	0	7.69203	0.0116985
465	CTTN	0	0.45909	0.336	0.092	0	7.69071	0.0304186
466	ARMCX2	0	0.341878	0.179	0.019	0	7.64664	0.0168663
467	SLIT2	0	0.59431	0.212	0.004	0	7.64631	0.0214633
468	WDR45	1.21306e-272	0.312946	0.29	0.116	3.05376e-268	7.48607	0.0306242
469	SGCE	0	0.847827	0.344	0.021	0	7.40755	0.0219307
470	GPC3	0	0.579461	0.14	0.003	0	7.34855	0.0290318
471	TGFBR3	0	0.534815	0.207	0.032	0	7.28878	0.0424899
472	PRKG1	0	0.398063	0.148	0.003	0	7.2846	0.0484508
473	RBPMS	0	0.837864	0.363	0.042	0	7.20265	0.0416317
474	SEC62	0	0.559796	0.737	0.478	0	7.15212	0.030443
475	NME4	0	0.529265	0.347	0.099	0	7.14088	0.0288516
476	FARP1	0	0.373831	0.179	0.031	0	7.12742	0.0354771
477	DLC1	0	0.602613	0.29	0.037	0	6.90993	0.0428425
478	INMT	0	0.438516	0.14	0.008	0	6.90767	0.0293976
479	PDE1A	0	0.556523	0.198	0.003	0	6.80332	0.0468745
480	LGALS3BP	0	1.59291	0.666	0.156	0	6.65268	0.0454112
481	PBX3	0	0.377109	0.191	0.032	0	6.53144	0.0424677
482	FHL1	0	1.5292	0.511	0.039	0	6.5241	0.042554
483	CDKN1A	2.23384e-97	0.274664	0.257	0.149	5.62348e-93	6.36944	0.0407649

## Sheet:  3. All-LR(Low Risk) gene list
	gene_symbol	p_val	avg_log2FC	pct.1	pct.2	p_val_adj	OS.high	OS.pvalue
1	C1orf123	0	0.390688	0.334	0.104	0	-10.2147	0.00343055
2	TMEM59	0	0.529354	0.763	0.538	0	-8.90965	0.0091477
3	LEPROT	0	0.903785	0.582	0.189	0	-13.2534	0.0101672
4	GNG12	0	0.442995	0.29	0.057	0	-14.0894	9.42028e-05
5	WLS	0	0.410373	0.236	0.051	0	-11.5245	0.0285537
6	SNX7	0	0.294171	0.203	0.036	0	-21.203	3.4457e-05
7	AHCYL1	0	0.408441	0.326	0.115	0	-17.9059	0.000165106
8	CD53	0	-1.36927	0.02	0.333	0	-10.3123	0.0452719
9	CD2	0	-1.65493	0.013	0.223	0	-12.9565	0.0168104
10	SELENBP1	0	0.333236	0.264	0.052	0	-11.9912	0.0293236
11	CD48	0	-1.3909	0.015	0.341	0	-13.3694	0.0082315
12	UAP1	0	0.554766	0.282	0.109	0	-11.8609	0.0326841
13	MPZL1	0	0.570824	0.339	0.082	0	-10.1583	0.0490552
14	PTPRC	0	-1.80001	0.018	0.375	0	-11.5539	0.0123607
15	ADI1	0	0.422016	0.444	0.208	0	-7.94437	0.0239125
16	YWHAQ	0	0.401098	0.628	0.355	0	-12.4151	0.019979
17	HAAO	0	0.28195	0.103	0.011	0	-14.1185	0.00333934
18	RAB1A	0	0.391613	0.523	0.277	0	-10.5173	0.0192922
19	FHL2	0	0.827827	0.318	0.063	0	-7.50793	0.0466171
20	2025-09-10	0	0.343352	0.244	0.063	0	-11.7631	0.0300877
21	CD302	0	0.432302	0.246	0.06	0	-10.723	0.0370167
22	DYNC1I2	0	0.46444	0.52	0.231	0	-9.06971	0.0410424
23	NCKAP1	0	0.419066	0.287	0.073	0	-11.3645	0.0362863
24	PID1	0	0.838727	0.265	0.021	0	-11.1607	0.0422882
25	GLT8D1	0	0.334943	0.279	0.097	0	-10.6115	0.00716709
26	ARF4	0	0.743006	0.585	0.286	0	-7.27047	0.015043
27	HCLS1	0	-0.819191	0.019	0.237	0	-12.3338	0.0165521
28	RBP1	0	0.920582	0.314	0.048	0	-11.8289	0.0126161
29	MRFAP1	0	0.76357	0.657	0.315	0	-6.73285	0.0275946
30	UGDH	0	0.469272	0.308	0.072	0	-7.18281	0.0278221
31	RHOH	0	-0.933054	0.012	0.22	0	-9.89484	0.0129877
32	PDGFRA	0	1.73335	0.467	0.006	0	-15.3191	0.00329049
33	2025-09-11	0	1.01778	0.476	0.12	0	-12.6309	0.00543495
34	CCNI	0	0.645769	0.8	0.601	0	-10.5593	0.0102984
35	SEC31A	0	0.598664	0.441	0.156	0	-7.73697	0.029005
36	ADH5	0	0.708125	0.48	0.156	0	-17.3538	0.00159196
37	PGRMC2	0	0.381788	0.299	0.112	0	-10.1877	0.0463454
38	PCDH18	0	0.679761	0.236	0.002	0	-12.7201	0.013614
39	SH3D19	0	0.331895	0.21	0.037	0	-14.7147	0.00812642
40	SEPP1	0	0.522458	0.583	0.159	0	-8.74661	0.0132465
41	HEXB	0	0.535223	0.44	0.216	0	-15.2518	0.00479072
42	EDIL3	0	0.843912	0.227	0.012	0	-9.38096	0.00681454
43	C5orf24	0	0.341931	0.299	0.1	0	-14.1358	0.0100182
44	CXCL14	0	3.92027	0.269	0.026	0	-16.0305	0.000975608
45	CD74	0	-3.32212	0.358	0.641	0	-11.8354	0.0225115
46	TUBB	0	0.713958	0.733	0.41	0	-19.6661	0.000265815
47	C2	0	0.605327	0.292	0.04	0	-10.8673	0.0478581
48	HLA-DRA	0	-3.50372	0.176	0.406	0	-13.9154	0.00493096
49	EPB41L2	0	0.834764	0.452	0.093	0	-13.3757	0.00884979
50	RAB32	0	0.304314	0.294	0.092	0	-16.4252	0.00304751
51	HIBADH	0	0.282167	0.25	0.075	0	-8.8317	0.00758687
52	EPDR1	0	0.277329	0.15	0.016	0	-9.89862	0.0267052
53	NCF1	0	-0.869499	0.017	0.218	0	-9.31682	0.032977
54	MXRA5	0	1.02814	0.324	0.008	0	-11.5925	0.00972374
55	IL2RG	0	-1.15888	0.016	0.285	0	-7.91914	0.0162812
56	BEX4	0	0.444662	0.324	0.107	0	-6.83229	0.0455848
57	TCEAL8	0	0.704588	0.542	0.205	0	-10.2274	0.0488379
58	PSD3	0	0.333878	0.162	0.019	0	-12.4132	0.0180459
59	SCARA5	0	1.1245	0.264	0.002	0	-9.71978	0.0435437
60	ZNF703	0	0.277137	0.179	0.044	0	-11.4942	0.0365065
61	C8orf4	0	0.719688	0.234	0.065	0	-17.0758	0.00144578
62	TPD52	0	-0.843485	0.031	0.244	0	-8.63473	0.0159692
63	FAM92A1	0	0.377999	0.189	0.017	0	-12.8208	0.00634683
64	MATN2	0	0.652814	0.238	0.034	0	-9.86521	0.01016
65	MYC	0	0.841547	0.358	0.125	0	-12.6391	0.00600641
66	AK3	0	0.335243	0.353	0.145	0	-7.30019	0.0482209
67	KLF4	0	0.566073	0.344	0.141	0	-9.62548	0.0487129
68	PTGR1	0	0.293764	0.194	0.035	0	-12.1278	0.000533202
69	REXO2	0	0.958862	0.574	0.195	0	-13.6097	0.00207517
70	CD3E	0	-1.33956	0.011	0.209	0	-8.36123	0.0334891
71	CD3D	0	-2.05017	0.023	0.252	0	-13.3426	0.00631524
72	EI24	0	0.368951	0.387	0.157	0	-10.476	0.0126783
73	ITIH5	0	0.847315	0.302	0.021	0	-12.3737	0.0246876
74	PLAU	0	0.647706	0.22	0.045	0	-8.34277	0.0398886
75	ARL3	0	0.431317	0.344	0.111	0	-13.1956	0.0174089
76	CD27	0	-1.09351	0.016	0.248	0	-11.6657	0.0104046
77	EPS8	0	0.549655	0.274	0.079	0	-10.7043	0.0449483
78	CTDSP2	0	0.340783	0.293	0.099	0	-12.041	0.0284964
79	ALDH2	0	0.367651	0.37	0.152	0	-12.289	0.00121008
80	EDNRB	0	0.612066	0.151	0.015	0	-16.2333	0.00196798
81	SEC23A	0	0.38586	0.304	0.098	0	-16.3126	0.0014227
82	TPM1	0	2.48225	0.791	0.198	0	-13.8231	0.0110382
83	CARHSP1	0	0.425003	0.464	0.211	0	-8.55095	0.00555947
84	EMP2	0	0.639244	0.414	0.102	0	-14.2527	0.00455852
85	GCSH	0	0.368463	0.29	0.096	0	-12.0547	0.0129415
86	EVI2B	0	-1.0452	0.019	0.29	0	-10.2496	0.0252208
87	TMEM98	0	0.911379	0.427	0.044	0	-12.2771	0.00161425
88	CYB5A	0	0.48926	0.432	0.182	0	-11.3961	0.0305912
89	PROCR	0	1.18153	0.36	0.047	0	-13.1227	0.0120996
90	TPM4	0	1.02641	0.682	0.362	0	-13.8192	0.0118993
91	GMFG	0	-1.33734	0.105	0.422	0	-7.59511	0.0435186
92	RABAC1	0	0.715852	0.719	0.44	0	-7.06137	0.044692
93	SEPW1	0	0.694857	0.708	0.35	0	-11.6304	0.0354392
94	CBY1	0	0.301181	0.222	0.047	0	-6.36568	0.0319886
95	SAMSN1	0	-1.13375	0.011	0.221	0	-9.17073	0.0251929
96	APP	0	1.15	0.675	0.201	0	-10.9676	0.0442919
97	AHI1	1.39141e-307	0.334687	0.24	0.078	3.50273e-303	-9.72536	0.00235873
98	BIRC3	4.17453e-302	-1.34998	0.083	0.294	1.0509e-297	-13.629	0.0133357
99	CD79A	4.11745e-298	-1.37231	0.018	0.206	1.03653e-293	-11.9089	0.0137676
100	PGM1	1.19008e-295	0.262168	0.196	0.056	2.9959e-291	-10.4135	0.00581338
101	BCAP29	2.5419e-292	0.316733	0.289	0.108	6.39898e-288	-10.1293	0.0230757
102	SLA	4.21182e-292	-0.920339	0.013	0.196	1.06028e-287	-10.8224	0.0218597
103	SKP1	6.50783e-292	0.442094	0.812	0.6	1.63828e-287	-10.8977	0.0481207
104	SMPDL3A	1.13591e-291	0.329972	0.168	0.043	2.85953e-287	-17.9299	0.000758018
105	SMAD5	5.45389e-288	0.288419	0.217	0.069	1.37296e-283	-11.4353	0.0338733
106	ADAMDEC1	1.7091e-287	3.17719	0.13	0.027	4.3025e-283	-13.2178	0.00971219
107	OCIAD2	4.48292e-286	-1.00664	0.106	0.312	1.12853e-281	-8.96468	0.0316872
108	LXN	9.45056e-276	0.291748	0.181	0.051	2.37908e-271	-7.47239	0.0255644
109	TM2D2	5.17919e-273	0.255797	0.224	0.074	1.30381e-268	-11.9771	0.0099221
110	SDCBP	1.9688e-272	0.308131	0.592	0.326	4.95627e-268	-10.9145	0.0232527
111	HLA-DPA1	3.31963e-270	-2.451	0.189	0.375	8.35684e-266	-9.24608	0.0471395
112	AZI2	1.24083e-269	0.263869	0.244	0.086	3.12368e-265	-12.0835	0.00370489
113	DCTN6	4.83234e-266	0.293753	0.332	0.143	1.21649e-261	-11.0245	0.0163217
114	C4orf27	9.42455e-260	0.258467	0.24	0.085	2.37254e-255	-6.86104	0.030128
115	SEC24D	9.53402e-249	0.299647	0.232	0.086	2.40009e-244	-7.59617	0.0423607
116	SUMO2	1.21117e-239	0.363287	0.836	0.662	3.04901e-235	-12.1671	0.00620878
117	SSBP3	2.00639e-238	0.268642	0.203	0.069	5.05089e-234	-12.8126	0.0183266
118	TUBA4A	3.3088e-238	-0.811556	0.056	0.23	8.32958e-234	-9.39774	0.00873588
119	TM2D1	2.39995e-236	0.289167	0.338	0.156	6.04163e-232	-7.61784	0.0272561
120	CD7	4.58718e-234	-1.39076	0.016	0.169	1.15478e-229	-12.1469	0.0040724
121	LIMS1	2.09757e-230	0.307437	0.439	0.223	5.28043e-226	-13.1176	0.0102432
122	YIPF5	6.11254e-230	0.250279	0.28	0.118	1.53877e-225	-13.7489	0.00590154
123	CD3G	7.84275e-228	-0.937633	0.008	0.153	1.97433e-223	-11.3079	0.00216964
124	DHRS3	1.94813e-223	0.282628	0.221	0.082	4.90423e-219	-8.25256	0.0145586
125	CAST	1.70246e-221	0.287817	0.537	0.31	4.28578e-217	-7.24644	0.0437866
126	KLF10	6.24814e-220	0.287466	0.217	0.081	1.57291e-215	-13.5626	0.014056
127	ATP2A2	1.7259e-215	0.33143	0.277	0.122	4.34477e-211	-7.05131	0.0454609
128	ST13	4.07788e-215	0.345924	0.641	0.412	1.02657e-210	-15.1581	0.00636486
129	TMEM165	6.0755e-215	0.328544	0.422	0.224	1.52945e-210	-13.2498	0.00173856
130	HNRNPA0	2.50048e-213	0.313504	0.584	0.358	6.2947e-209	-10.6217	0.0387554
131	ARHGAP30	8.83402e-213	-0.540435	0.004	0.139	2.22388e-208	-10.8063	0.0313448
132	SLC38A2	5.04904e-210	0.385133	0.381	0.198	1.27104e-205	-9.49891	0.014163
133	CDC42SE2	5.06245e-210	-0.69553	0.076	0.243	1.27442e-205	-13.7023	0.000264323
134	EMB	1.14489e-207	-0.638978	0.029	0.176	2.88215e-203	-8.85435	0.0289452
135	TMEM50A	2.44744e-206	0.3093	0.598	0.37	6.16119e-202	-8.82473	0.0248985
136	SMARCA2	6.81549e-204	0.292542	0.258	0.11	1.71573e-199	-9.08967	0.0316174
137	KLRB1	1.86343e-200	-1.88437	0.015	0.149	4.69099e-196	-11.5739	0.0353584
138	EVI2A	9.5796e-200	-0.627814	0.051	0.204	2.41157e-195	-10.9217	0.0288632
139	IL7R	6.40829e-196	-1.36604	0.034	0.176	1.61322e-191	-11.7327	0.00126692
140	IKZF1	5.56807e-195	-0.510188	0.005	0.13	1.40171e-190	-14.9432	0.00331108
141	FUCA2	3.06404e-194	0.267775	0.241	0.105	7.71342e-190	-12.8243	0.0104087
142	PCNP	7.88656e-194	0.280812	0.479	0.271	1.98536e-189	-10.6496	0.0255326
143	PARK7	2.7507e-188	0.280361	0.703	0.495	6.92462e-184	-9.38586	0.0177526
144	HES1	1.09602e-185	0.28997	0.259	0.114	2.75913e-181	-11.8206	0.0193227
145	RHOA	5.75555e-185	0.351963	0.757	0.555	1.4489e-180	-11.4715	0.000924563
146	TMED2	3.47955e-183	0.322517	0.634	0.428	8.75941e-179	-8.2918	0.0139434
147	PRKAR1A	3.8736e-179	0.256335	0.414	0.228	9.75141e-175	-13.3569	0.0103021
148	TNFRSF17	6.13569e-178	-0.569034	0.011	0.132	1.5446e-173	-14.5034	0.00698063
149	CST7	2.42596e-169	-0.946622	0.009	0.123	6.10711e-165	-9.41739	0.027223
150	TPM3	1.02082e-168	-0.92156	0.355	0.459	2.5698e-164	-16.5775	0.00182291
151	SELL	1.23924e-167	-0.684332	0.006	0.116	3.11966e-163	-10.5249	0.0318471
152	RPS15A	3.50419e-165	-0.443411	0.974	0.959	8.82146e-161	-12.0225	0.0263265
153	SLMAP	9.3967e-165	0.324712	0.184	0.074	2.36553e-160	-12.7846	0.0203803
154	POU2AF1	2.63035e-164	-0.373628	0.009	0.121	6.62164e-160	-15.2009	0.00154117
155	CD84	2.79243e-159	-0.505284	0.006	0.111	7.02967e-155	-8.67176	0.02041
156	CD247	3.32506e-152	-0.603576	0.006	0.106	8.37051e-148	-15.1806	0.00281173
157	SIT1	3.57281e-151	-0.506864	0.008	0.11	8.99418e-147	-7.93453	0.0237406
158	CCL4	1.27962e-150	-2.16323	0.043	0.163	3.22131e-146	-11.0297	0.0288669
159	SEL1L3	3.3191e-150	-0.425462	0.043	0.165	8.3555e-146	-14.2082	0.00753469
160	PLAC8	1.85327e-149	-0.828239	0.024	0.136	4.66542e-145	-9.48704	0.040152
161	CYBB	1.21931e-141	-0.590444	0.008	0.104	3.06949e-137	-10.6	0.021625
162	ITGA6	3.22383e-139	-0.450999	0.018	0.121	8.11567e-135	-12.2293	0.000683385
163	PRKCB	1.10534e-138	-0.409274	0.006	0.1	2.78258e-134	-10.8988	0.0148787
164	PLEK	1.89605e-138	-0.525143	0.007	0.102	4.77311e-134	-12.8993	0.00891047
165	GPR65	2.44654e-138	-0.499121	0.009	0.105	6.15891e-134	-10.7726	0.0189817
166	DERL3	8.66072e-138	-0.73567	0.038	0.149	2.18025e-133	-9.51484	0.0367793
167	CTSW	3.85225e-136	-0.748319	0.007	0.1	9.69766e-132	-11.8497	0.0170516
168	GPR160	2.34807e-132	-0.401482	0.011	0.105	5.91103e-128	-12.8195	0.0149021
169	DENND2D	1.01012e-128	-0.418554	0.013	0.106	2.54287e-124	-8.6659	0.0313154
170	LGALS4	1.91561e-127	-1.92291	0.169	0.288	4.82235e-123	-14.39	0.00707385
171	FAM46C	1.17644e-125	-0.409833	0.034	0.138	2.96158e-121	-14.3267	0.00964753
172	EPCAM	1.19058e-117	-1.37386	0.112	0.224	2.99717e-113	-12.6509	0.00814552
173	AGR2	5.1767e-114	-1.79578	0.12	0.231	1.30318e-109	-8.20112	0.0168307
174	AIM1	9.57209e-114	-0.417036	0.02	0.108	2.40968e-109	-9.74061	0.0353031
175	RBM47	1.21753e-113	-0.353888	0.021	0.11	3.06502e-109	-9.29205	0.0184977
176	KCNN3	3.31174e-111	0.704315	0.124	0.051	8.33698e-107	-10.2277	0.0317586
177	CFL1	1.5393e-109	-0.539794	0.806	0.785	3.87503e-105	-12.031	0.0299181
178	CKLF	1.21837e-107	-0.929466	0.286	0.38	3.06712e-103	-10.86	0.0161002
179	FXYD3	3.50798e-107	-1.69357	0.186	0.291	8.83098e-103	-12.6866	0.00651764
180	S100P	9.45829e-106	-1.60621	0.086	0.188	2.38103e-101	-13.4716	0.00297761
181	CD24	3.4738e-98	-1.3254	0.137	0.241	8.74495e-94	-15.8524	6.17765e-07
182	RAB11FIP1	1.48031e-94	-0.498205	0.054	0.144	3.72654e-90	-10.7399	0.00889919
183	HLA-A	1.55212e-89	-0.746668	0.835	0.8	3.9073e-85	-12.7262	0.00466121
184	PNP	5.11419e-89	-0.317373	0.026	0.102	1.28745e-84	-10.3492	0.0254205
185	LGALS9	8.54296e-87	-0.414425	0.06	0.147	2.1506e-82	-11.086	0.00362673
186	IRF8	2.02819e-82	-0.518417	0.034	0.109	5.10575e-78	-11.3766	0.0070173
187	RPS2	9.02729e-81	-0.345206	0.973	0.956	2.27253e-76	-9.93783	0.0169167
188	CXCL1	1.05092e-79	1.28586	0.118	0.055	2.64558e-75	-11.8378	0.00994498
189	CASP8	2.36339e-79	-0.378034	0.039	0.115	5.94959e-75	-12.3872	0.0253395
190	HINT1	3.61644e-79	-0.566436	0.728	0.713	9.10402e-75	-12.4965	0.00123749
191	CITED2	4.23971e-78	0.449831	0.331	0.222	1.0673e-73	-9.14653	0.00693697
192	PTTG1	6.78116e-77	-0.654744	0.052	0.129	1.70709e-72	-11.7177	0.0161288
193	AKNA	3.64446e-76	-0.41484	0.049	0.126	9.17458e-72	-10.5556	0.0477051
194	CLDN7	1.21977e-66	-0.767116	0.062	0.134	3.07066e-62	-9.24425	0.0429278
195	SLC9A3R1	9.56971e-65	-0.34572	0.064	0.138	2.40908e-60	-9.85111	0.0290693
196	CD4	5.30588e-64	-0.339081	0.039	0.104	1.3357e-59	-10.8162	0.0118721
197	CKS2	1.22169e-63	-0.689781	0.095	0.172	3.07549e-59	-8.68029	0.00667536
198	PRR13	9.79079e-62	-0.735248	0.354	0.4	2.46473e-57	-9.82643	0.0438045
199	COX5A	1.86181e-61	-0.809231	0.444	0.473	4.68692e-57	-11.2323	0.035179
200	CPM	5.76086e-61	0.286285	0.128	0.068	1.45024e-56	-13.1575	0.00692938
201	TFF3	8.612e-60	-2.138	0.266	0.327	2.16798e-55	-6.59345	0.0481288
202	HN1	2.26051e-58	-0.763286	0.241	0.303	5.69061e-54	-13.5794	0.000415662
203	PSMB9	1.46522e-57	-0.648966	0.378	0.432	3.68854e-53	-7.85725	0.0262755
204	EEF1B2	2.90348e-57	-0.439638	0.783	0.763	7.30923e-53	-11.234	0.0189814
205	HLA-C	4.28659e-56	-0.466932	0.826	0.787	1.07911e-51	-8.7641	0.0485977
206	DCK	2.63692e-52	-0.413718	0.079	0.144	6.63817e-48	-13.5763	0.0136996
207	HERPUD1	1.75216e-47	-0.918935	0.449	0.442	4.41089e-43	-8.08497	0.0134254
208	RPS6	1.78641e-47	-0.323522	0.979	0.962	4.4971e-43	-8.61126	0.0328836
209	RPS18	2.81794e-47	-0.305172	0.988	0.976	7.09389e-43	-8.22349	0.00381054
210	RPL38	4.73421e-46	-0.275721	0.947	0.917	1.19179e-41	-6.40088	0.0390997
211	SEC14L1	9.29799e-46	-0.344688	0.116	0.184	2.34068e-41	-11.9914	0.0166228
212	PDE4B	1.14478e-40	-0.323013	0.062	0.116	2.88187e-36	-9.04226	0.0148727
213	VASP	1.42227e-39	-0.442842	0.21	0.269	3.58041e-35	-6.32116	0.0484249
214	ETS1	6.14965e-39	-0.559956	0.158	0.212	1.54811e-34	-14.1263	0.00143086
215	SPCS3	9.49199e-39	-0.397073	0.239	0.295	2.38951e-34	-7.35679	0.0286063
216	EML4	1.84648e-36	-0.383838	0.124	0.181	4.64833e-32	-10.0274	0.0432628
217	OSTF1	3.98867e-36	-0.514189	0.225	0.274	1.00411e-31	-6.60485	0.0321456
218	ODC1	6.32185e-36	-0.314648	0.09	0.147	1.59146e-31	-13.7857	0.000149911
219	TAP1	1.90958e-35	-0.376961	0.149	0.206	4.80719e-31	-11.3681	0.0187188
220	REL	1.44829e-34	-0.569344	0.155	0.205	3.64593e-30	-11.3249	0.0396383
221	TUBA1C	9.1009e-33	-0.278052	0.28	0.194	2.29106e-28	-16.2073	0.0012277
222	FABP5	9.20903e-28	-0.659027	0.218	0.273	2.31828e-23	-14.7404	0.00620493
223	EHD4	6.40954e-25	-0.261193	0.065	0.104	1.61354e-20	-13.082	0.0172545
224	2025-09-09	1.58277e-24	-0.407619	0.207	0.246	3.98447e-20	-10.6904	0.0430913
225	LEPROTL1	4.62498e-23	-0.483452	0.218	0.253	1.16429e-18	-12.4239	0.0224927
226	DIAPH1	6.25324e-23	-0.257265	0.077	0.115	1.57419e-18	-16.4694	0.00232619
227	ARF6	7.17645e-23	-0.456248	0.3	0.326	1.8066e-18	-11.5811	0.0217912
228	HMGN2	7.95861e-23	-0.259639	0.62	0.491	2.0035e-18	-17.7129	0.000809752
229	ITM2A	7.23278e-22	0.260748	0.252	0.201	1.82078e-17	-11.3746	0.00754155
230	CNOT6L	2.52392e-20	-0.262807	0.089	0.126	6.35371e-16	-10.8581	0.0404393
231	SLC25A5	1.07048e-19	-0.651497	0.522	0.496	2.69483e-15	-14.9155	0.0059114
232	PSMB8	4.29872e-19	-0.501015	0.38	0.387	1.08216e-14	-14.7084	0.004725
233	STMN1	1.02665e-16	-0.735528	0.159	0.19	2.5845e-12	-14.3314	0.00965141
234	NAMPT	1.73465e-16	-0.303981	0.276	0.214	4.36681e-12	-13.0645	0.0100863
235	VDAC1	1.20789e-15	-0.260468	0.456	0.351	3.04073e-11	-14.7405	0.00100246
236	TMEM2	3.78718e-15	-0.267208	0.076	0.104	9.53385e-11	-7.11239	0.0179908
237	NEDD9	3.22662e-14	-0.257537	0.086	0.115	8.12268e-10	-12.9046	0.0199082
238	KLF6	4.48588e-14	-0.386888	0.548	0.536	1.12928e-09	-10.3856	0.0315923
239	IDI1	9.15446e-14	-0.35187	0.145	0.173	2.30454e-09	-9.57026	0.0252188
240	C12orf75	4.34961e-12	-0.294823	0.269	0.206	1.09497e-07	-8.7733	0.0225369
241	XBP1	4.67058e-12	-0.421406	0.445	0.337	1.17577e-07	-19.4596	2.55166e-05
242	OAS1	1.32195e-11	-0.286855	0.089	0.114	3.32788e-07	-10.4682	0.0034026
243	RNF213	1.95967e-11	-0.457014	0.284	0.293	4.93328e-07	-10.5566	0.0321183
244	HSPA8	4.21874e-10	-0.388569	0.624	0.584	1.06203e-05	-19.4733	0.000225719
245	CARD16	8.81249e-10	-0.375486	0.221	0.24	2.21846e-05	-7.57876	0.0184104
246	CMC1	1.34565e-09	-0.321804	0.174	0.136	3.38754e-05	-9.23012	0.00116466
247	PIGR	1.41923e-09	-0.925004	0.129	0.152	3.57276e-05	-13.766	0.00954326
248	CTSH	1.93073e-09	-0.364084	0.21	0.232	4.86042e-05	-6.94892	0.0219837
249	UBE2J1	1.43389e-08	-0.39445	0.258	0.263	0.000360968	-14.1422	0.00526735
250	SOCS1	9.30726e-08	-0.274711	0.111	0.13	0.00234301	-6.80205	0.046712
251	CELF2	1.5324e-07	-0.347189	0.242	0.251	0.00385765	-9.17367	0.00866795
252	CLIC1	1.6654e-07	-0.340907	0.705	0.642	0.00419249	-10.8974	0.0128306
253	ARPC2	4.8984e-07	-0.313363	0.714	0.659	0.0123312	-9.82656	0.0437024
254	TXN	0.000211246	-0.831358	0.703	0.575	1	-9.61679	0.00103755
255	G3BP2	0.0025128	-0.266296	0.178	0.183	1	-10.1849	0.000688184
256	SNRPG	0.002741	-0.340846	0.535	0.442	1	-11.3666	0.0356569
257	H2AFZ	0.00451096	-0.464143	0.559	0.503	1	-14.0125	0.00470445
258	RAN	0.00475585	-0.334551	0.605	0.507	1	-7.06386	0.0246849
259	DBI	0.00533698	-0.478216	0.608	0.522	1	-10.359	0.00382886
260	CAPZA1	0.00561805	-0.329514	0.319	0.304	1	-10.946	0.00524641
261	ETHE1	0.00601236	-0.338503	0.254	0.218	1	-11.035	0.0187963
262	HSPE1	0.00754274	-0.576253	0.56	0.491	1	-7.23427	0.0378202
263	ANKRD28	0.0075723	-0.346374	0.227	0.228	1	-14.6097	0.00848355
264	CASP1	0.00872361	-0.298869	0.153	0.155	1	-12.114	0.0202783
265	RPA3	0.0109925	-0.350519	0.257	0.221	1	-9.95303	0.013062
266	DCTPP1	0.0179759	-0.323669	0.139	0.142	1	-16.4878	0.000694275
267	HSPD1	0.0728394	-0.403582	0.414	0.356	1	-14.2454	0.00942141
268	NDFIP2	0.0950948	-0.255881	0.144	0.128	1	-11.901	0.0113406
269	H2AFY	0.193233	-0.363841	0.366	0.309	1	-15.0056	0.00688578
270	PSMA5	0.388772	-0.290968	0.298	0.267	1	-14.78	0.000659317
271	C20orf24	0.565109	-0.267215	0.256	0.234	1	-10.8652	0.00935718
272	RAP1A	0.657991	-0.281917	0.385	0.344	1	-9.21263	0.0324608
273	ARL6IP1	0.856498	-0.364657	0.369	0.325	1	-14.0157	0.0115231
274	ARPC4	0.892625	-0.340943	0.403	0.347	1	-7.78642	0.010807
275	GLRX	0.954528	-0.29408	0.282	0.257	1	-11.2748	0.0422699

## Sheet: 4. Stromal-LR gene list
	gene_symbol	p_val	avg_log2FC	pct.1	pct.2	p_val_adj	OS.high	OS.pvalue
1	SNX7	0	0.294171	0.203	0.036	0	-21.203	3.4457e-05
2	TUBB	0	0.713958	0.733	0.41	0	-19.6661	0.000265815
3	SMPDL3A	1.13591e-291	0.329972	0.168	0.043	2.85953e-287	-17.9299	0.000758018
4	AHCYL1	0	0.408441	0.326	0.115	0	-17.9059	0.000165106
5	ADH5	0	0.708125	0.48	0.156	0	-17.3538	0.00159196
6	C8orf4	0	0.719688	0.234	0.065	0	-17.0758	0.00144578
7	RAB32	0	0.304314	0.294	0.092	0	-16.4252	0.00304751
8	SEC23A	0	0.38586	0.304	0.098	0	-16.3126	0.0014227
9	EDNRB	0	0.612066	0.151	0.015	0	-16.2333	0.00196798
10	CXCL14	0	3.92027	0.269	0.026	0	-16.0305	0.000975608
11	PDGFRA	0	1.73335	0.467	0.006	0	-15.3191	0.00329049
12	HEXB	0	0.535223	0.44	0.216	0	-15.2518	0.00479072
13	ST13	4.07788e-215	0.345924	0.641	0.412	1.02657e-210	-15.1581	0.00636486
14	SH3D19	0	0.331895	0.21	0.037	0	-14.7147	0.00812642
15	EMP2	0	0.639244	0.414	0.102	0	-14.2527	0.00455852
16	C5orf24	0	0.341931	0.299	0.1	0	-14.1358	0.0100182
17	HAAO	0	0.28195	0.103	0.011	0	-14.1185	0.00333934
18	GNG12	0	0.442995	0.29	0.057	0	-14.0894	9.42028e-05
19	TPM1	0	2.48225	0.791	0.198	0	-13.8231	0.0110382
20	TPM4	0	1.02641	0.682	0.362	0	-13.8192	0.0118993
21	YIPF5	6.11254e-230	0.250279	0.28	0.118	1.53877e-225	-13.7489	0.00590154
22	REXO2	0	0.958862	0.574	0.195	0	-13.6097	0.00207517
23	KLF10	6.24814e-220	0.287466	0.217	0.081	1.57291e-215	-13.5626	0.014056
24	EPB41L2	0	0.834764	0.452	0.093	0	-13.3757	0.00884979
25	PRKAR1A	3.8736e-179	0.256335	0.414	0.228	9.75141e-175	-13.3569	0.0103021
26	LEPROT	0	0.903785	0.582	0.189	0	-13.2534	0.0101672
27	TMEM165	6.0755e-215	0.328544	0.422	0.224	1.52945e-210	-13.2498	0.00173856
28	ADAMDEC1	1.7091e-287	3.17719	0.13	0.027	4.3025e-283	-13.2178	0.00971219
29	ARL3	0	0.431317	0.344	0.111	0	-13.1956	0.0174089
30	CPM	5.76086e-61	0.286285	0.128	0.068	1.45024e-56	-13.1575	0.00692938
31	PROCR	0	1.18153	0.36	0.047	0	-13.1227	0.0120996
32	LIMS1	2.09757e-230	0.307437	0.439	0.223	5.28043e-226	-13.1176	0.0102432
33	FUCA2	3.06404e-194	0.267775	0.241	0.105	7.71342e-190	-12.8243	0.0104087
34	FAM92A1	0	0.377999	0.189	0.017	0	-12.8208	0.00634683
35	SSBP3	2.00639e-238	0.268642	0.203	0.069	5.05089e-234	-12.8126	0.0183266
36	SLMAP	9.3967e-165	0.324712	0.184	0.074	2.36553e-160	-12.7846	0.0203803
37	PCDH18	0	0.679761	0.236	0.002	0	-12.7201	0.013614
38	MYC	0	0.841547	0.358	0.125	0	-12.6391	0.00600641
39	2025-09-11	0	1.01778	0.476	0.12	0	-12.6309	0.00543495
40	YWHAQ	0	0.401098	0.628	0.355	0	-12.4151	0.019979
41	PSD3	0	0.333878	0.162	0.019	0	-12.4132	0.0180459
42	ITIH5	0	0.847315	0.302	0.021	0	-12.3737	0.0246876
43	ALDH2	0	0.367651	0.37	0.152	0	-12.289	0.00121008
44	TMEM98	0	0.911379	0.427	0.044	0	-12.2771	0.00161425
45	SUMO2	1.21117e-239	0.363287	0.836	0.662	3.04901e-235	-12.1671	0.00620878
46	PTGR1	0	0.293764	0.194	0.035	0	-12.1278	0.000533202
47	AZI2	1.24083e-269	0.263869	0.244	0.086	3.12368e-265	-12.0835	0.00370489
48	GCSH	0	0.368463	0.29	0.096	0	-12.0547	0.0129415
49	CTDSP2	0	0.340783	0.293	0.099	0	-12.041	0.0284964
50	SELENBP1	0	0.333236	0.264	0.052	0	-11.9912	0.0293236
51	TM2D2	5.17919e-273	0.255797	0.224	0.074	1.30381e-268	-11.9771	0.0099221
52	UAP1	0	0.554766	0.282	0.109	0	-11.8609	0.0326841
53	CXCL1	1.05092e-79	1.28586	0.118	0.055	2.64558e-75	-11.8378	0.00994498
54	RBP1	0	0.920582	0.314	0.048	0	-11.8289	0.0126161
55	HES1	1.09602e-185	0.28997	0.259	0.114	2.75913e-181	-11.8206	0.0193227
56	2025-09-10	0	0.343352	0.244	0.063	0	-11.7631	0.0300877
57	SEPW1	0	0.694857	0.708	0.35	0	-11.6304	0.0354392
58	MXRA5	0	1.02814	0.324	0.008	0	-11.5925	0.00972374
59	WLS	0	0.410373	0.236	0.051	0	-11.5245	0.0285537
60	ZNF703	0	0.277137	0.179	0.044	0	-11.4942	0.0365065
61	RHOA	5.75555e-185	0.351963	0.757	0.555	1.4489e-180	-11.4715	0.000924563
62	SMAD5	5.45389e-288	0.288419	0.217	0.069	1.37296e-283	-11.4353	0.0338733
63	CYB5A	0	0.48926	0.432	0.182	0	-11.3961	0.0305912
64	ITM2A	7.23278e-22	0.260748	0.252	0.201	1.82078e-17	-11.3746	0.00754155
65	NCKAP1	0	0.419066	0.287	0.073	0	-11.3645	0.0362863
66	PID1	0	0.838727	0.265	0.021	0	-11.1607	0.0422882
67	DCTN6	4.83234e-266	0.293753	0.332	0.143	1.21649e-261	-11.0245	0.0163217
68	APP	0	1.15	0.675	0.201	0	-10.9676	0.0442919
69	SDCBP	1.9688e-272	0.308131	0.592	0.326	4.95627e-268	-10.9145	0.0232527
70	SKP1	6.50783e-292	0.442094	0.812	0.6	1.63828e-287	-10.8977	0.0481207
71	C2	0	0.605327	0.292	0.04	0	-10.8673	0.0478581
72	CD302	0	0.432302	0.246	0.06	0	-10.723	0.0370167
73	EPS8	0	0.549655	0.274	0.079	0	-10.7043	0.0449483
74	PCNP	7.88656e-194	0.280812	0.479	0.271	1.98536e-189	-10.6496	0.0255326
75	HNRNPA0	2.50048e-213	0.313504	0.584	0.358	6.2947e-209	-10.6217	0.0387554
76	GLT8D1	0	0.334943	0.279	0.097	0	-10.6115	0.00716709
77	CCNI	0	0.645769	0.8	0.601	0	-10.5593	0.0102984
78	RAB1A	0	0.391613	0.523	0.277	0	-10.5173	0.0192922
79	EI24	0	0.368951	0.387	0.157	0	-10.476	0.0126783
80	PGM1	1.19008e-295	0.262168	0.196	0.056	2.9959e-291	-10.4135	0.00581338
81	KCNN3	3.31174e-111	0.704315	0.124	0.051	8.33698e-107	-10.2277	0.0317586
82	TCEAL8	0	0.704588	0.542	0.205	0	-10.2274	0.0488379
83	C1orf123	0	0.390688	0.334	0.104	0	-10.2147	0.00343055
84	PGRMC2	0	0.381788	0.299	0.112	0	-10.1877	0.0463454
85	MPZL1	0	0.570824	0.339	0.082	0	-10.1583	0.0490552
86	BCAP29	2.5419e-292	0.316733	0.289	0.108	6.39898e-288	-10.1293	0.0230757
87	EPDR1	0	0.277329	0.15	0.016	0	-9.89862	0.0267052
88	MATN2	0	0.652814	0.238	0.034	0	-9.86521	0.01016
89	AHI1	1.39141e-307	0.334687	0.24	0.078	3.50273e-303	-9.72536	0.00235873
90	SCARA5	0	1.1245	0.264	0.002	0	-9.71978	0.0435437
91	KLF4	0	0.566073	0.344	0.141	0	-9.62548	0.0487129
92	SLC38A2	5.04904e-210	0.385133	0.381	0.198	1.27104e-205	-9.49891	0.014163
93	PARK7	2.7507e-188	0.280361	0.703	0.495	6.92462e-184	-9.38586	0.0177526
94	EDIL3	0	0.843912	0.227	0.012	0	-9.38096	0.00681454
95	CITED2	4.23971e-78	0.449831	0.331	0.222	1.0673e-73	-9.14653	0.00693697
96	SMARCA2	6.81549e-204	0.292542	0.258	0.11	1.71573e-199	-9.08967	0.0316174
97	DYNC1I2	0	0.46444	0.52	0.231	0	-9.06971	0.0410424
98	TMEM59	0	0.529354	0.763	0.538	0	-8.90965	0.0091477
99	HIBADH	0	0.282167	0.25	0.075	0	-8.8317	0.00758687
100	TMEM50A	2.44744e-206	0.3093	0.598	0.37	6.16119e-202	-8.82473	0.0248985
101	SEPP1	0	0.522458	0.583	0.159	0	-8.74661	0.0132465
102	CARHSP1	0	0.425003	0.464	0.211	0	-8.55095	0.00555947
103	PLAU	0	0.647706	0.22	0.045	0	-8.34277	0.0398886
104	TMED2	3.47955e-183	0.322517	0.634	0.428	8.75941e-179	-8.2918	0.0139434
105	DHRS3	1.94813e-223	0.282628	0.221	0.082	4.90423e-219	-8.25256	0.0145586
106	ADI1	0	0.422016	0.444	0.208	0	-7.94437	0.0239125
107	SEC31A	0	0.598664	0.441	0.156	0	-7.73697	0.029005
108	TM2D1	2.39995e-236	0.289167	0.338	0.156	6.04163e-232	-7.61784	0.0272561
109	SEC24D	9.53402e-249	0.299647	0.232	0.086	2.40009e-244	-7.59617	0.0423607
110	FHL2	0	0.827827	0.318	0.063	0	-7.50793	0.0466171
111	LXN	9.45056e-276	0.291748	0.181	0.051	2.37908e-271	-7.47239	0.0255644
112	AK3	0	0.335243	0.353	0.145	0	-7.30019	0.0482209
113	ARF4	0	0.743006	0.585	0.286	0	-7.27047	0.015043
114	CAST	1.70246e-221	0.287817	0.537	0.31	4.28578e-217	-7.24644	0.0437866
115	UGDH	0	0.469272	0.308	0.072	0	-7.18281	0.0278221
116	RABAC1	0	0.715852	0.719	0.44	0	-7.06137	0.044692
117	ATP2A2	1.7259e-215	0.33143	0.277	0.122	4.34477e-211	-7.05131	0.0454609
118	C4orf27	9.42455e-260	0.258467	0.24	0.085	2.37254e-255	-6.86104	0.030128
119	BEX4	0	0.444662	0.324	0.107	0	-6.83229	0.0455848
120	MRFAP1	0	0.76357	0.657	0.315	0	-6.73285	0.0275946
121	CBY1	0	0.301181	0.222	0.047	0	-6.36568	0.0319886

## Sheet: 5. revised Stromal-LR gene list
	x
1	SMPDL3A
2	C8orf4
3	EDNRB
4	CXCL14
5	PDGFRA
6	ADAMDEC1
7	SLMAP
8	ITIH5
9	RBP1
10	HES1
11	KCNN3
12	MATN2
13	EDIL3
14	CITED2
15	PROCR

## Sheet: 6. Low-risk Genes (S1G)  
This table lists the genes used to generate the UMAP projection shown in Supplementary Figure 1G
T stage 1-2 gene list		T stage 3-4 gene list		T stage 1-4 gene list
1	TRPA1	1	SALL1	1	TRPA1
2	SALL1	2	TRPA1	2	SALL1
3	SCARA5	3	BMP5	3	LAMC3
4	PAMR1	4	HPSE2	4	CXCL14
5	LAMC3	5	CXCL14	5	BMP5
		6	SHISA6	6	COL4A6
		7	COL4A6	7	SCARA5
		8	ADAMDEC1	8	ADAMDEC1
		9	LAMC3	9	PDGFRA
		10	WNT2	10	HPSE2
				11	WNT2
				12	CCL11
